# Supplementary material for: Targeted sequencing of both DNA strands barcoded and captured individually by RNA probes to identify genome-wide ultra-rare mutations
Source: Sci Rep. 2017 Jun 13;7:3356. doi: 10.1038/s41598-017-03448-8 (PMC5469810; doi:10.1038/s41598-017-03448-8)
Supplement: Supplementary file 2 — Table S1 [file 41598_2017_3448_MOESM2_ESM.xls]

## Sheet: Table S1
Table S1. 298-gene panel real-time PCR parameters
Gene Symbol	EXON	Refseq IDs	Forward Primer Sequence (5' to 3')	Reverse Primer Sequence (5' to 3')	Amplicon Location	Amplicon Sequence (5' to 3')	Amplicon size (bp)	Amplification Efficiency Constant	GC Content of Amplicon
PTEN	Exon_3	NM_000314_ex3/NM_001304717_ex4	GCTCATTTTTGTTAATGGTGGCT	AGTTGTTTTAGAAGATATTTGCAAGCA	chr10:89685222-89685364	GCTCATTTTTGTTAATGGTGGCTttttgtttgtttgttttgttttaaggtttttggattcaaagcataaaaaccattacaagatatacaatctgtaagtatgttttcttatttgtaTGCTTGCAAATATCTTCTAAAACAACT	143	1.84705	0.272727
FANCL	Exon_3	NM_018062_ex3/NM_001114636_ex3	GAACAATGAATAAACCATTTTGTCTCA	TCTTATCTTCACTGAAAACATAAACCT	chr2:58456910-58457052	GAACAATGAATAAACCATTTTGTCTCAttaaaattttagattattatgtagttggcagctgagaacaatacttagtggataccatcgaatagtacaacaggtaagtcctttttaaaAGGTTTATGTTTTCAGTGAAGATAAGA	143	1.99297	0.300699
FANCL (2nd option)	Exon_13	NM_018062_ex13/NM_001114636_ex13	ATCATGCTGACGCTTCTCCT	ACTGAAAGCTAGGCACATTTTATGA	chr2:58387203-58387362	ATCATGCTGACGCTTCTCCTttatcttttaaaatttgcagtggctgagaggactactaactagtagacagagttttaacatcatatttggtgaatgtccatattgtagtaaggtaagcaaattgttaatcacatcTCATAAAATGTGCCTAGCTTTCAGT	160	1.9532	0.35
FANCM	Exon_12	NM_001308133_ex11/NM_020937_ex12	TGCAGATTTTTAAAAAGTCTCTTTTCC	GGGGGAAAAGAACATCTGAAAAT	chr14:45639745-45639985	TGCAGATTTTTAAAAAGTCTCTTTTCCattattttttcaacttataggaatgaggcaaagtagcctaaagaaagattggttcttatcagaagaagaatttaaattatggaacagactttatagattaagggacagtgatgaaattaaagagataacattgcctcaagttcagttttcttctttacaaaatgaggaaaacaaaccagtaagttgaatatATTTTCAGATGTTCTTTTCCCCC	241	1.7799	0.302905
NRAS	Exon_6	NM_002524_ex6	AGTTAATAAGGACATGGTTTCTGTTCT	TGAGAATACATTTCCAAACTTGTCCT	chr1:115250738-115250841	AGTTAATAAGGACATGGTTTCTGTTCTttttttacagatacttttaaagttttgtcagaaaagagccactttcaaggtAGGACAAGTTTGGAAATGTATTCTCA	104	1.90153	0.317308
XPA	Exon_3	NM_000380_ex3/NR_027302_ex3	AGGAAACTAGAGTTCATTTTCCTTTT	ACATTAGCAATTAAGAACACCATCT	chr9:100451785-100451957	AGGAAACTAGAGTTCATTTTCCTTTTcttaggacctgttatggaatttgattatgtaatatgcgaagaatgtgggaaagaatttatggattcttatcttatgaaccactttgatttgccaacttgtgataactgcaggtacttattttAGATGGTGTTCTTAATTGCTAATGT	173	1.93758	0.323699
XPA (2nd option)	Exon_5	NM_000380_ex5/NR_027302_ex5	TCGCAAGTCTGAATCACAACT	TGGTAAAACACAATCCTTCACGA	chr9:100447157-100447365	TCGCAAGTCTGAATCACAACTtatttaaatatggattttgtgttgtagattgtgaagaggtctcttgaagtttggggtagtcaagaagcattagaagaagcaaaggaagtccgacaggaaaaccgagaaaaaatgaaacagaagaaatttgataaaaaagtaaaaggtagatggccacattttataTCGTGAAGGATTGTGTTTTACCA	209	1.79442	0.349
BRCA2	Exon_9	NM_000059_ex9	TGTGCATTGAGAGTTTTTATACTAGTG	ACCTGTAGTTCAACTAAACAGAGG	chr13:32905006-32905197	TGTGCATTGAGAGTTTTTATACTAGTGattttaaactataatttttgcagaatgtgaaaagctatttttccaatcatgatgaaagtctgaagaaaaatgatagatttatcgcttctgtgacagacagtgaaaacacaaatcaaagagaagctgcaagtcatggtaagtCCTCTGTTTAGTTGAACTACAGGT	192	1.85174	0.328125
FANCF	Exon_1	NM_022725_ex1_part10	CCAGGTTAGCTGGTAAGAGGA	ACGCAACTGACAGGAGGAAT	chr11:22644600-22644931	CCAGGTTAGCTGGTAAGAGGAtttttttggagaaaaaaatgatatttagaaagttaatttctaattccggaatggaataaaaacaatatgagtagtgtaatcttgtagaaaaagagttgtataatcttgtagaatttctcattctgtggtacaacccaggggtaaactattattccagtagtcagtacacttttctagataaatcttgagtgaaaaccagcaatttctttttccttgtggtctgattcctttttctaatccatgaaggccatcttgtagattacatttatcattaatgcaagaataaagacaATTCCTCCTGTCAGTTGCGT	332	1.92171	0.328313
FIP1L1	Exon_6	NM_001134937_ex5/NM_001134938_ex5/NM_030917_ex6	AAGCTTTTCAGGATAATTTCTGTTTTT	TGCCTTATTTCCCTATTGATGCA	chr4:54255929-54256083	AAGCTTTTCAGGATAATTTCTGTTTTTttttgtttgtttgtttttaggagttatggtacagcacctgtaaatcttaacatcaagacagggggaagagtttatggaactacaggtaaaatttgtattttctgtTGCATCAATAGGGAAATAAGGCA	155	1.96777	0.329032
BRIP1	Exon_10	NM_032043_ex10	AGGATGATACTGGTTGACACAA	TCACTAAATACGTTTCACAGGTAGA	chr17:59870917-59871128	AGGATGATACTGGTTGACACAAttgttttattttatttcagttggttagaagcaaacgctgaatatcttgtagaaagagattatgaatcagcttgtaaaatatggagtggaaatgaaatgctcttaactttacacaaaatgggtatcaccactgctacttttcccattttgcaggtaagatatttttTCTACCTGTGAAACGTATTTAGTGA	212	1.7561	0.330189
MLH1	Exon_17	NM_000249_ex15/NM_001258271_ex15/NM_001258273_ex14/NM_001167617_ex15/NM_001167618_ex15/NM_001167619_ex14/NM_001258274_ex16	TCAGCTTTTCCTTAAAGTCACTTCA	TCAGAAACGATCAGTTGAAATTTCA	chr3:37083721-37083871	TCAGCTTTTCCTTAAAGTCACTTCAtttttattttcagtgaagaactgttctaccagatactcatttatgattttgccaattttggtgttctcaggttatcggtaagtttagatccttttcacttcTGAAATTTCAACTGATCGTTTCTGA	151	1.92161	0.331126
STAG2	Exon_9	NM_006603_ex6/NM_001042749_ex7/NM_001282418_ex7/NM_001042750_ex7/NM_001042751_ex7	CACCATATATTAACTTCTGACATTTGC	TGCATAAGTTATCAAAACACTTAAGGT	chrX:123176383-123176532	CACCATATATTAACTTCTGACATTTGCaaatttcaggagttgtcacagcagaaatgtttagacatatgcagaactctgagataattcgaaaaatgactgaagaattcgatgaggtaacttactACCTTAAGTGTTTTGATAACTTATGCA	150	1.76567	0.333333
XPO1	Exon_5	NM_003400_ex5	GCTACAAAAGAGCTCAACAATTTTT	TTTATGCTCTCCCAATAAGCTCC	chr2:61729334-61729483	GCTACAAAAGAGCTCAACAATTTTTttattacgtgcaatttttttaataggaataaaaaaatacgttgttggcctcattatcaagacgtcatctgacccaacttgtgtagaggtaagagtttattttGGAGCTTATTGGGAGAGCATAAA	150	1.83267	0.333333
RB1	Exon_14	NM_000321_ex14	GTGATTTTCTAAAATAGCAGGCTCT	GCGCCCGGCTGAAATTTTT	chr13:48953680-48953825	GTGATTTTCTAAAATAGCAGGCTCTtatttttctttttgtttgtttgtagcgatacaaacttggagttcgcttgtattaccgagtaatggaatccatgcttaaatcagtaagttaaaaacaatataaAAAAATTTCAGCCGGGCGC	146	1.78353	0.335616
NBN	Exon_16	NM_002485_ex15/NM_001024688_ex16	TCACCACTGAGCAAATGTTTGA	CTCAAAGGTACATGAGAAAGGTGA	chr8:90949212-90949339	TCACCACTGAGCAAATGTTTGAaattatgttaattttgacaggtacaaaatcaacatgcaaaagaagagtctcttgctgatgatctttttaggtaaagtttgatTCACCTTTCTCATGTACCTTTGAG	128	1.78417	0.335938
NBN (2nd option)	Exon_10	NM_002485_ex9/NM_001024688_ex10	AGCAGTTGTGATTCTTTCTTTCTAC	ACAATAGTACGGTAATGAAGAAGCT	chr8:90970913-90971111	AGCAGTTGTGATTCTTTCTTTCTACttgtgtgatttacaggattaaagacaacaactccaggaccaagcctttcacaaggcgtgtcagttgatgaaaaactaatgccaagcgccccagtgaacactacaacatacgtagctgacacagaatcagagcaagcagatacatggtaaAGCTTCTTCATTACCGTACTATTGT	199	1.93889	0.417
MDM2	Exon_4	NM_001278462_ex3/NM_002392_ex3/NM_001145339_ex3/NM_001145340_ex3/NM_001145337_ex3	TTGGAAGTATAATAGCAGTTCTTTTCT	ATGGCTACATGTAACTAGTGAGAT	chr12:69207299-69207458	TTGGAAGTATAATAGCAGTTCTTTTCTctttataggttagaccaaagccattgcttttgaagttattaaagtctgttggtgcacaaaaagacacttatactatgaaagaggtaagctgaatcaagagataagtagtATCTCACTAGTTACATGTAGCCAT	160	1.78125	0.3375
ATR	Exon_37	NM_001184_ex37	TGACAGCTATGCTAATAGTGTTTCT	TCCTAGTCCTTTAAAACTTTTACGTGA	chr3:142188886-142189062	TGACAGCTATGCTAATAGTGTTTCTtgtctatataattgcagatctctacaatatggaaatcagttcatatatcagtcaatgccacgaatgttaactctatggcttgattatggtacaaaggcatatgaatgggaaaaaggtataactctTCACGTAAAAGTTTTAAAGGACTAGGA	177	1.80147	0.338983
FBXO11	Exon_2	NM_025133_ex1	TGGGTGCTTGGGTGTGTATA	ACTTTCAACCACTCTGAAAGGT	chr2:48115730-48115888	TGGGTGCTTGGGTGTGTATAaacacatgatactgtatcatagcaataagatttgtaaaacattgcaatggctgaaaaactgtctaacaggaaattttaagtgttattccaaagaagaacaagcctaaaagtaagttaACCTTTCAGAGTGGTTGAAAGT	159	1.90906	0.339623
AKAP9	Exon_20	NM_005751_ex20/NM_147185_ex20	TCTGTCTTCTCCTCTCTTCCTT	ACTTTGCACTGAAAAAGTACACA	chr7:91671943-91672118	TCTGTCTTCTCCTCTCTTCCTTtacacaaacttaaacagaatggaaatgaaaaccaaggagaagttgaagaacaaacatttaaagaaaaggaattagacagaaaacctgaagatgtgcctcctgagattttgtctaatgaaaggtatacaaaaTGTGTACTTTTTCAGTGCAAAGT	176	1.79622	0.340909
SDHD	Exon_4	NR_077060_ex4	TGGTTAGGAGAATGAGTTGTTGT	GACAGCTCCTTCAAGAGGGA	chr11:111961753-111961902	TGGTTAGGAGAATGAGTTGTTGTtgttgatgttgttttttaaccacacagacctttccaaataaaagattccagttgcatatgaaatattagatcacaagtacagtaagtaatatttctctaacatgtcaTCCCTCTTGAAGGAGCTGTC	150	1.96395	0.346667
PIK3CA	Exon_17	NM_006218_ex17	TGCATCTGTGGCATTAAATGGT	CATACAGGTTGCCTTACTGGT	chr3:178943705-178943856	TGCATCTGTGGCATTAAATGGTgatacatattatttgaatttcagatttacggcaagatatgctaacacttcaaattattcgtattatggaaaatatctggcaaaatcaaggtcttgatcttcggtaggtaACCAGTAAGGCAACCTGTATG	152	1.88734	0.348684
CDC73	Exon_12	NM_024529_ex12	ATGGTTTTTATGACACAGAGTTGT	AGTTTAAAATCATATGCACAACCTCA	chr1:193181150-193181257	ATGGTTTTTATGACACAGAGTTGTgattttttttctttttcacagtttctcaagcaagacctcccccaaatcagaagaaaggTGAGGTTGTGCATATGATTTTAAACT	108	1.91675	0.351852
ACSL3	Exon_10	NM_004457_ex10/NM_203372_ex9	AGGATCACTTTATATGGATCACTTTTT	GCGGGTGATACTTCTTTAATACTCA	chr2:223787757-223787917	AGGATCACTTTATATGGATCACTTTTTcttattttgtagtcttcaaaaattaaaaaaggaagcaaaggggatacatccatgttgaaaccaacactgatggcagcagttccggtaagaagtgacccttatttaatatTGAGTATTAAAGAAGTATCACCCGC	161	1.95923	0.354037
WRN	Exon_16	NM_000553_ex16	TGTGTACATGGTGCCAGAAT	TGCACCCCCATAAATCCAAA	chr8:30949306-30949463	TGTGTACATGGTGCCAGAATatttgtttttcttcttatagaatgtccaacatcccagcttgcttccttggatcagcacagtcagaaaatgttctaacagatattaaattgtgagtaatttttttccctcaacttttatTTTGGATTTATGGGGGTGCA	158	1.9405	0.35443
HSP90AA1	Exon_6	NM_001017963_ex5/NM_005348_ex4	AGTCAATTTTTCTTTCTTCTCTTGCA	ACAGACAGAAATTCACTCTGCA	chr14:102551608-102551807	AGTCAATTTTTCTTTCTTCTCTTGCAggtgaacctatgggtcgtggaacaaaagttatcctacacctgaaagaagaccaaactgagtacttggaggaacgaagaataaaggagattgtgaagaaacattctcagtttattggatatcccattactctttttgtaagtttttatgtaatTGCAGAGTGAATTTCTGTCTGT	200	1.76685	0.36
CDK12	Exon_7	NM_015083_ex7/NM_016507_ex7	TTGGAGGCCACTGCTATGG	AACAAACCTTATTTCCCACATGTAA	chr17:37665908-37666057	TTGGAGGCCACTGCTATGGcttatgaaaataattgttttttgttttacagtgggcaaatcaaactagcagattttggacttgctcggctctataactctgaagagaggtaaggcattaattaaaaTTACATGTGGGAAATAAGGTTTGTT	150	1.75528	0.36
POT1	Exon_6	NM_001042594_ex6/NM_015450_ex6/NR_003102_ex6/NR_003103_ex6/NR_003104_ex6	AAATGTATTCACTGTCTTCTCTTTCTT	TCAATAATGCATTTCCACTCCAAA	chr7:124532290-124532483	AAATGTATTCACTGTCTTCTCTTTCTTtaggttccagcaacaaattatatatatacacccctgaatcaacttaagggtggtacaattgtcaatgtctatggtgttgtgaagttctttaagcccccatatctaagcaaaggaactggtaggtattaaaactggtggagtttTTTGGAGTGGAAATGCATTATTGA	194	1.83933	0.360825
KDM6A	Exon_7	NM_001291415_ex7/NM_001291416_ex7/NM_001291417_ex7/NM_001291418_ex7/NM_001291421_ex6/NM_021140_ex7/NR_111960_ex7	TGTGTGACTCTAAATTGACTGCA	TGAAGTGATCGGAATACATGTAGA	chrX:44894127-44894280	TGTGTGACTCTAAATTGACTGCAttaattttctcactctcgtcttgcagcattttcagttagctttggttgactgtaatccctgcactttgtccaatgctgaaagtaagtattattaagtactgtagtttTCTACATGTATTCCGATCACTTCA	154	1.9834	0.363636
KRAS	Exon_2	NM_033360_ex2/NM_004985_ex2	TGTGTGACATGTTCTAATATAGTCACA	GGTCCTGCACCAGTAATATGC	chr12:25398159-25398369	TGTGTGACATGTTCTAATATAGTCACAttttcattatttttattataaggcctgctgaaaatgactgaatataaacttgtggtagttggagctggtggcgtaggcaagagtgccttgacgatacagctaattcagaatcattttgtggacgaatatgatccaacaatagaggtaaatcttgttttaatatGCATATTACTGGTGCAGGACC	211	1.89517	0.364929
BLM	Exon_3	NM_000057_ex2/NM_001287246_ex3/NM_001287247_ex2/NM_001287248_ex2	ATGCAAAGTACCTAACTCCACT	GCCTATGTGACAGCAAACCA	chr15:91290572-91290754	ATGCAAAGTACCTAACTCCACTgatttctttttccctcactttttaggattatggctgctgttcctcaaaataatctacaggagcaactagaacgtcactcagccagaacacttaataataaattaagtctttcaaaaccaaaattttcgtaagtgttttgacTGGTTTGCTGTCACATAGGC	183	1.8724	0.36612
GOLGA5	Exon_9	NM_005113_ex9	TGTTTGTGCCTCACTTTGCA	TCAGTGGCATCTTTTCACAAGT	chr14:93290870-93291030	TGTTTGTGCCTCACTTTGCAggagttccactatatagaagaagatctttatcgaacaaagaacacattgcaaagcagaattaaagatcgagacgaagaaattcaaaaactcaggaatcaggtatgaatcactattcacaACTTGTGAAAAGATGCCACTGA	161	1.91149	0.36646
PRKAR1A	Exon_11	NM_001278433_ex8/NM_212471_ex8/NM_001276289_ex9/NM_002734_ex8/NM_212472_ex8/NM_001276290_ex7	ACACGTCTTGGGGATATCACT	TCAGGGGTATCTCACATACTAGC	chr17:66523940-66524089	ACACGTCTTGGGGATATCACTtttgttatttttatttttagggaagcacactgagaaagcggaagatgtatgaggaattccttagtaaagtctctattttaggtgagttgtaaagtgtgttaactttGCTAGTATGTGAGATACCCCTGA	150	1.90851	0.366667
TMPRSS2	Exon_3	NM_001135099_ex2/NM_005656_ex2	ACTGGTATGGAAATATTACAGTCCTG	GGAACAAAGAAAAGGCCAGGA	chr21:42870004-42870158	ACTGGTATGGAAATATTACAGTCCTGtaattctttcttctaggtcatattgaacattccagatacctatcattactcgatgctgttgataacagcaagatggctttgaactcagtaagtggttaattattacctTCCTGGCCTTTTCTTTGTTCC	155	1.89155	0.367742
CLTC	Exon_24	NM_001288653_ex24/NM_004859_ex24	GCCATGTTTTACATTTGAGTTCACA	TCTATGGTAAAAGATCTCAGGTCAT	chr17:57760222-57760419	GCCATGTTTTACATTTGAGTTCACAgaaaggaaatgtttattctaggtctgcttcgcctgtgtagatgggaaagaattccgtcttgctcagatgtgtggacttcatattgttgtacatgcagatgaattagaagaacttatcaactactatcaggtattaacgagacttttatATGACCTGAGATCTTTTACCATAGA	198	1.94513	0.368687
FAS	Exon_8	NR_028033_ex5/NR_028034_ex4/NR_028035_ex5/NR_028036_ex6/NR_135314_ex7/NR_135315_ex5/NM_000043_ex7/NM_152871_ex6/NM_152872_ex7	ACAAGGCTGAGACCTGAGTT	TCAAGGAAAGCTGATACCTATTTCA	chr10:90771712-90771871	ACAAGGCTGAGACCTGAGTTgataaaatttctttgttctttcagtgaagagaaaggaagtacagaaaacatgcagaaagcacagaaaggaaaaccaaggttctcatgaatctccaactttaaatcctgtaggtatTGAAATAGGTATCAGCTTTCCTTGA	160	1.9887	0.36875
MSH2	Exon_9	NM_000251_ex9/NM_001258281_ex10	TGTCACTTTGTTCTGTTTGCAG	TTCCAACCTCCAATGACCCA	chr2:47690148-47690320	TGTCACTTTGTTCTGTTTGCAGgtggaaaaccatgaattccttgtaaaaccttcatttgatcctaatctcagtgaattaagagaaataatgaatgacttggaaaagaagatgcagtcaacattaataagtgcagccagagatcttggtaagaaTGGGTCATTGGAGGTTGGAA	173	1.90694	0.369942
BUB1B	Exon_3	NM_001211_ex3	TGGCTGTTGTCACTATTGCA	TGTCCTTGTGAAATAAAAAGACCC	chr15:40462214-40462348	TGGCTGTTGTCACTATTGCAtatgctaactttttctgtttacatttcagggcatttgaatatgaaattcgattttacactggaaatgaccctctggatgtttgggataggtGGGTCTTTTTATTTCACAAGGACA	135	1.75422	0.37037
NF1	Exon_24	NM_000267_ex24/NM_001042492_ex24	GCTGTTTCTCTTTTCTCCACCA	AAACCCACTAATACTTGAAGGTCA	chr17:29557830-29557979	GCTGTTTCTCTTTTCTCCACCAttctataggaataagatggtagaatacctgacagactgggttatgggaacatcaaaccaagcagcagatgatgatgtaaaatgtcttacaaggtaaaaaaagaaTGACCTTCAAGTATTAGTGGGTTT	150	1.78572	0.373333
TOP1	Exon_7	NM_003286_ex7	ACTGTGTATTCATGTTCCCCTT	CCCACTTCCAAACTCAAGCC	chr20:39709778-39709927	ACTGTGTATTCATGTTCCCCTTtctagtgctgattataaacctaagaaaattaaaacagaagataccaagaaggagaagaaaagaaaactagaagaagaagaggttagtaaagagacttaggtcctttggGGCTTGAGTTTGGAAGTGGG	150	1.9561	0.373333
NCOR1	Exon_17	NM_001190440_ex16/NM_006311_ex17/NM_001190438_ex14	GGATTTAACTTTGTTTTTCTCTGCC	AACAAAAACCTGAGAAACCAGAAC	chr17:16022687-16022836	GGATTTAACTTTGTTTTTCTCTGCCtgattgggttctctctttattttagtttctacagagcctgtggagacctctcgatggacagaagaagaaatggaagttgctaaaaaaggtaaattgtagtaGTTCTGGTTTCTCAGGTTTTTGTT	150	1.8716	0.373333
POLH	Exon_8	NM_001291969_ex7/NM_001291970_ex9/NM_006502_ex9	AGACTTCGAGTGTTTAAATGAAAGA	TAAATTGCAAAGCCCACCCC	chr6:43605206-43605363	AGACTTCGAGTGTTTAAATGAAAGAttaaagtctcaatacttttttaggtacaatggtggctgttgcaattagcccaggaactagaggagagactgactaaagaccgaaatgatgtaagattttctttctttattcctGGGGTGGGCTTTGCAATTTA	158	1.7503	0.373418
SMAD2	Exon_8	NM_005901_ex7/NM_001003652_ex7/NM_001135937_ex6	TCAGAAGTTCTGGAAATACTTCATTT	TGAGGGGAACATATGTGCAAC	chr18:45377596-45377723	TCAGAAGTTCTGGAAATACTTCATTTatttttaaatccttttgttttaggctctccagcagaactatctcctactactctttcccctgttaatcatagcttgggtaaGTTGCACATATGTTCCCCTCA	128	1.86557	0.375
FUBP1	Exon_3	NM_001303433_ex3	ATGCTTCAGATGTTGTATGTAATGT	ACGTTTACATACTGAACACAGGT	chr1:78434659-78434810	ATGCTTCAGATGTTGTATGTAATGTattctttttattttatgtgtagatggctcttggacaagtccgagcagtacaacacactgggagggaatgccctctccttttaaaggcaggaatttttatttattACCTGTGTTCAGTATGTAAACGT	152	1.83322	0.375
RAF1	Exon_13	NM_002880_ex13	CTACTCATGCCCCTCAAACTT	CCGAGCAGTCAAATGAACTCA	chr3:12629040-12629172	CTACTCATGCCCCTCAAACTTatttttaataatttcttttcccttcacagctatttgcatgcaaagaacatcatccatagagacatgaaatccaacagtatcctttggttgtTGAGTTCATTTGACTGCTCGG	133	1.80355	0.37594
SETD2	Exon_7	NM_014159_ex7	TCTTAAATGATCCTCTTCTCCCAG	ACAGCAATCGTGAACAAATACCT	chr3:47144812-47144962	TCTTAAATGATCCTCTTCTCCCAGataatagatgccactcaaaaaggaaattgctctcgtttcatgaatcacagctgtgaaccaaattgtgaaacccaaaaagtaagttgaggtggatttagagtttgAGGTATTTGTTCACGATTGCTGT	151	1.97614	0.377483
DICER1	Exon_17	NM_001271282_ex13/NM_177438_ex13/NM_030621_ex15/NM_001291628_ex13/NM_001195573_ex12	GCGATGTGCATATATAATGGAAAGG	TTTTCATTCGTATATGCTTTTCAAACA	chr14:95578468-95578618	GCGATGTGCATATATAATGGAAAGGtttttgttattttcagggtccaccaatgagctgtgtacgattggctgaaagagttgtagctctcatttgctgtgagaaactgcacaaaattggtaaggaTGTTTGAAAAGCATATACGAATGAAAA	151	1.77025	0.377483
FANCC	Exon_7	NM_001243743_ex6/NM_001243744_ex6/NM_000136_ex6	AATCCTGTTTGCAGCGTGAG	TGAAACCTGAGAAGAAGGATGT	chr9:97933313-97933463	AATCCTGTTTGCAGCGTGAGttaacctgcaactgattttgttttacagatggttttatcattagcgtctgaactcagagagaatcatcttaatggatttaacactcaaaggcggtaggtgttaaactaaACATCCTTCTTCTCAGGTTTCA	151	1.88887	0.377483
GPC3	Exon_4	NM_001164617_ex4	ACTCCATTCAGAAAGTAATTTTCACC	AGGACTTCACTGTGACCTGG	chrX:132838190-132838340	ACTCCATTCAGAAAGTAATTTTCACCtttttttttttttcaaggaaactgagaagaaaatatggcacttcaaatatcctatcttcttcctgtgtatagggctagacttacaggtagagtgaagctatgggaCCAGGTCACAGTGAAGTCCT	151	1.97669	0.377483
DDX5	Exon_11	NM_001320597_ex9/NM_004396_ex9/NM_001320596_ex10/NM_001320595_ex10	TCAGGATTTTTCCTTTCTCTCTCC	TGCTTCAATGGAGGAGCTCA	chr17:62498524-62498694	TCAGGATTTTTCCTTTCTCTCTCCtattattagacttattcgtctaatggaagagatcatgagtgagaaggagaataaaaccattgtttttgtggaaaccaaaagaagatgtgatgagcttaccagaaaaatgaggagagatgggtatgtgTGAGCTCCTCCATTGAAGCA	171	1.79085	0.380117
FAM46C	Exon_2	NM_017709_ex2_part10	GAGTTCTAGGCTACTGTGGCT	GGACCAAGACATCACATTCCAG	chr1:118168071-118168409	GAGTTCTAGGCTACTGTGGCTttttccagtagatttagatgagattatgtgttttgaaatgttttgtgggatcccttagaaagcatcacttcagggcagagacactcaatattgccagccagcttgggttctaaagtgatttaatcaaattcatgctcctgatcttttttttcccccttcctttggctatgaaaacccaaagcccggagtgattgttttctccttgctttaagcagtgaagttatcctaatgcaaaagagcttagtagaaaatgagtggtttacctttttttctaaaagtatattttcaagtttattCTGGAATGTGATGTCTTGGTCC	339	1.95992	0.380531
KAT6B	Exon_9	NM_001256468_ex9/NM_001256469_ex9/NM_012330_ex9	GTGAATACACTTTCTGCTGGTTT	AATGTGGGATCCTCGCCTTA	chr10:76737041-76737216	GTGAATACACTTTCTGCTGGTTTtaaatgacagatactgaaataaaaataaacatcaaacaagaaagtgcagatgtaaatgtgattggaaacaaggatgtcgttactgaagaggatttggatgtttttaagcaggcccaggaactttcttgggaggTAAGGCGAGGATCCCACATT	176	1.99645	0.380682
RAD51C	Exon_7	NM_058216_ex7/NR_103872_ex6	AACCAAGTCAGTAAGGCCATAT	CAGTATAATTAACCCAATATTCGGAGT	chr17:56801353-56801511	AACCAAGTCAGTAAGGCCATATacagttattatgttttttactctcaggggaaagttggggacatgctgctacaatacggctaatctttcattgggaccgaaagcaaaggtcagtacagaaacaagttaataACTCCGAATATTGGGTTAATTATACTG	159	1.90503	0.383648
PPP6C	Exon_6	NM_001123355_ex6/NM_002721_ex5/NM_001123369_ex4	AAACCCTTCTGTTTCTTTCACAG	TGTGTTATTGGCAGGAACGT	chr9:127916162-127916312	AAACCCTTCTGTTTCTTTCACAGatgagtgccaaaccaaatatggaaatgctaatgcctggagatactgtaccaaagtttttgacatgctcacagtagcagctgtaagtttctatttttaaagtctcatgtACGTTCCTGCCAATAACACA	151	1.9103	0.384106
IDH1	Exon_4	NM_001282387_ex2/NM_001282386_ex2/NM_005896_ex2	TCCTGTGAGTGTTCTGTATGTT	AGAAAGTACAGAAGAAGGGGGA	chr2:209118560-209118723	TCCTGTGAGTGTTCTGTATGTTaacacttttattccttgttttgttttaggcgataaactacattcagttgagtctgcaagactgggaggaactggggtgataagaaatctattcactgtcaaggtgagaattagcaaatttTCCCCCTTCTTCTGTACTTTCT	164	1.81629	0.384146
PMS2	Exon_9	NM_001322011_ex9/NM_001322012_ex9/NM_001322008_ex7/NM_001322007_ex8/NM_001322005_ex9/NM_001322009_ex9/NM_000535_ex9/NM_001322003_ex9/NM_001322004_ex8/NM_001322006_ex9/NM_001322010_ex8/NM_001322013_ex8/NM_001322014_ex9/NM_001322015_ex9	GCTGGGAACATTTGTCATTT	TGTACTGAAATGCCAATGGAACT	chr7:5991923-5992083	GCTGGGAACATTTGTCATTTattcttttctactccttgtattttgtgcaggtctgcagactcgtgaatgaggtctaccacatgtataatcgacaccagtatccatttgttgttcttaacatttctgttgattcaggtaAGTTCCATTGGCATTTCAGTACA	161	1.96231	0.385093
ATRX	Exon_4	NM_000489_ex4/NM_138270_ex4	TGCCGTTTCGAGAATTTTATTCAC	TGTCCCTTCAACATCAACCAA	chrX:76953022-76953145	TGCCGTTTCGAGAATTTTATTCACttttatatttatgtctcacatctagggaactagctcttcagaaaaatccaagtcttcaggatcgtcacgatcaaagaggTTGGTTGATGTTGAAGGGACA	124	1.85976	0.387097
ASXL1	Exon_2	NM_001164603_ex2/NM_015338_ex2	TGCACACTGAAATTAGGACGT	TGAAACCCTCATGTTAAGCAAC	chr20:30954152-30954306	TGCACACTGAAATTAGGACGTttatatttcttcaggtattagaaaactactcggatgctccaatgacaccaaaacagattctgcaggtcatagaggcagaaggactaaaggaaatgaggtttgtattgttcttGTTGCTTAACATGAGGGTTTCA	155	1.85015	0.387
ASXL1 (2nd option)	Exon_10	NM_015338_ex9	TTTTTCCCCCTTGATCCTTCTAG	AAGCCGTCCGAGATGACC	chr20:31019363-31019512	TTTTTCCCCCTTGATCCTTCTAGgtggggacggatggcctgttgcgtctcagcagcagtgcactaaataacgagttttttacccatgcggctcagagctggcgggagcgcctggctgatggtatgtagacttGGTCATCTCGGACGGCTT	150	1.8354	0.547
PBRM1	Exon_8	NM_018313_ex7/NM_181042_ex8	ACTTATTGAGCATGCCTGGT	GGCCAATCTGCTCTAAACCA	chr3:52685724-52685875	ACTTATTGAGCATGCCTGGTtttttgtcttccagcaatatccagattattatgcaataattaaggagcctatagatctcaagaccattgcccagaggatacaggtatgaagatgaccataagtaaatgattgTGGTTTAGAGCAGATTGGCC	152	1.9966	0.388158
MET	Exon_16	NM_001324402_ex15/NM_000245_ex16/NM_001127500_ex16	ACGCAGTGCTAACCAAGTTC	TGCAAACCACAAAAGTATACTCCA	chr7:116417409-116417570	ACGCAGTGCTAACCAAGTTCtttcttttgcacagggcattttggttgtgtatatcatgggactttgttggacaatgatggcaagaaaattcactgtgctgtgaaatccttgaacagtaagtggcattttatttaaccaTGGAGTATACTTTTGTGGTTTGCA	162	1.96061	0.388889
EWSR1	Exon_12	NM_005243_ex10/NM_001163285_ex10/NM_001163286_ex9/NM_013986_ex11	TTTTATATGATCTTTCCTGGTTGGC	ACAAAGCACGATATGAAGCACA	chr22:29688099-29688198	TTTTATATGATCTTTCCTGGTTGGCaggacccatggatgaaggaccagatcttgatctaggtaattttgaattctagtTGTGCTTCATATCGTGCTTTGT	100	1.89302	0.39
ATM	Exon_38	NM_000051_ex38	AAGAATGCCTGGGACTGAGG	TCCTAAACGTAAGAAGCAACACT	chr11:108178583-108178745	AAGAATGCCTGGGACTGAGGggagatatttttgtttgtcagagtcagagcactttttccgatgctgtttggataaaaaatcacaaagaacaatgcttgctgttgtggactacatgagaagacaaaagaggtaatgtaatgAGTGTTGCTTCTTACGTTTAGGA	163	1.83524	0.392638
PALB2	Exon_6	NM_024675_ex6	AAAGTGTAGACTAATGATGTGACTTTT	TATGTAAGACACGAGACACTGGA	chr16:23640488-23640637	AAAGTGTAGACTAATGATGTGACTTTTgttttcacagactgaaacagcagagcttcctgcttctgatagcataaacccaggcaacctacaattggtttcagagttaaaggtcagaagaatattctctTCCAGTGTCTCGTGTCTTACATA	150	1.79365	0.393333
SF3B1	Exon_5	NM_012433_ex5	TGTACTCTTTTTCCTGTTGCTGTT	TCACAACCATTAAAACAGGAGACA	chr2:198283198-198283347	TGTACTCTTTTTCCTGTTGCTGTTcttttctgcaggagggaaaacccctgatcctaaaatgaatgctaggacttacatggatgtaatgcgagaacaacacttgactaaagaagaagtatgtaaaccTGTCTCCTGTTTTAATGGTTGTGA	150	1.92952	0.393333
FANCI	Exon_16	NM_018193_ex16/NM_001113378_ex16	AAGCAAACTTGTTCTGTTTTTACC	AGACAACGTCTTCCTATGATAGAAA	chr15:89824955-89825105	AAGCAAACTTGTTCTGTTTTTACCcactgattctttttcagccccttctcaaagtcagcatgtcaatgagagactgcttgatacttgtccttcggaaagctatgtttgccaagtatgtagcatcttTTTCTATCATAGGAAGACGTTGTCT	151	1.98412	0.397351
TET2	Exon_5	NM_001127208_ex5	TGTGTGTTTCTGTGGGTTTCT	CCCAAGATTTAAGACCAAAGGCT	chr4:106163965-106164125	TGTGTGTTTCTGTGGGTTTCTttaaggtttggacagaagggtaaagctattaggattgaaagagtcatctatactggtaaagaaggcaaaagttctcagggatgtcctattgctaagtgggtaagtgtgacttgataaAGCCTTTGGTCTTAAATCTTGGG	161	1.92401	0.397516
TSHR	Exon_6	NM_001142626_ex6/NM_000369_ex6/NM_001018036_ex6	TGTTTTTGTCCCTCTCTCTTGC	TCAAAATAGAATTTAGTTGATGGAGGG	chr14:81558851-81559000	TGTTTTTGTCCCTCTCTCTTGCagtgaaattacagacaacccttacatgacgtcaatccctgtgaatgcttttcagggactatgcaatgaaaccttgacactgtgagtattaccagttctactCCCTCCATCAACTAAATTCTATTTTGA	150	1.96734	0.4
WHSC1L1	Exon_19	NM_023034_ex18	ACATACTTTGTATCATCTTATTGGCA	GCAATCCCAGGCCAGAGATA	chr8:38146884-38147052	ACATACTTTGTATCATCTTATTGGCAgcactggaagaagctgcaaaacgtttccaggaattgaaagcacaaagagaaagtaaagaagccctagagattgaaaaaaactcaagaaaaccccctccctacaaacacatcaaagtaagtcttTATCTCTGGCCTGGGATTGC	169	1.76312	0.402367
NFE2L2	Exon_4	NM_006164_ex3/NM_001313900_ex3/NM_001145413_ex3/NM_001313901_ex3/NM_001313904_ex3/NM_001145412_ex3/NM_001313903_ex3	TGTTTTCCTTTGTGTCATTCCCT	TGGAGTTTTTCTATTAACCAGGTTATT	chr2:178097947-178098105	TGTTTTCCTTTGTGTCATTCCCTtttatcaggttgcccacattcccaaatcagatgctttgtactttgatgactgcatgcagcttttggcgcagacattcccgtttgtagatgacaatgaggtgaggtataaAATAACCTGGTTAATAGAAAAACTCCA	159	1.99978	0.402516
BCOR	Exon_4	NM_017745_ex3/NM_001123383_ex3/NM_001123385_ex3/NM_001123384_ex3	GGATTCAGTGAGGAATGCTTTCA	TGCAGATATGGCATCAACAGA	chrX:39935658-39935823	GGATTCAGTGAGGAATGCTTTCAtgaagttggtgtatctttttaaataggaaaatccttgtaaatgatggtgacgcttcaaaagccagactggaactgagggaagagaatcccttgaaccacaacgtggtaagagattaatagctTCTGTTGATGCCATATCTGCA	166	1.90506	0.403614
ETV5	Exon_10	NM_004454_ex10	ACACAGAATTTGTTAAGCAACGT	CTCCAAACCTCTACCTGGCA	chr3:185775163-185775325	ACACAGAATTTGTTAAGCAACGTagtctttcttttaaattctctttcaggtttttcatatgaaaaagatccccgattatactttgacgacacttgtgttgtgcctgagagactggaaggtaagtagccccatccaaggtttgtTGCCAGGTAGAGGTTTGGAG	163	1.77159	0.404908
CREBBP	Exon_23	NM_004380_ex23/NM_001079846_ex22	TCTCATCATACCACTATTATTTTGCAG	TGTGCAGTCCAGGAAACAGA	chr16:3794868-3795000	TCTCATCATACCACTATTATTTTGCAGttttgtgtgcgacaactgcttgaagaaaactggcagacctcgaaaagaaaacaaattcagtgctaagagtaagtttcgggaagcttTCTGTTTCCTGGACTGCACA	133	1.82352	0.406015
SDHAF2	Exon_3	NM_017841_ex3	ACACAGCCTTCTCAACCTCT	TTATGCTGCTTATCATACCCAGT	chr11:61205429-61205610	ACACAGCCTTCTCAACCTCTttttctttttttctttcttgtttttagtctttttgctaaagaacatctgcagcacatgacagaaaagcagctgaacctctatgaccgcctgattaacgagcctagtaatgactgggatatttactactgggccacaggtACTGGGTATGATAAGCAGCATAA	182	1.81858	0.406593
NPM1	Exon_11	NM_002520_ex10/NM_199185_ex9	CTCTCGGTGTATTTCTCTACTTACC	TCATGTCCCCAGAAAATCCAGT	chr5:170834654-170834803	CTCTCGGTGTATTTCTCTACTTACCtgtaataatgcttttgtcttaatagggtggttctcttcccaaagtggaagccaaattcatcaattatgtgaagaattgcttccggatgactgaccaagaggtaACTGGATTTTCTGGGGACATGA	150	1.86249	0.406667
SPOP	Exon_10	NM_003563_ex8/NM_001007230_ex9/NM_001007229_ex8/NM_001007228_ex7/NM_001007227_ex8/NM_001007226_ex9	TCACTGTGATAGCCTTATCTGCT	CTGACTCTAGATACCTGGCTAAAC	chr17:47685192-47685341	TCACTGTGATAGCCTTATCTGCTtgtttctctttgactttgtagctcgttctccggtttttagtgccatgtttgaacatgaaatggaggagagcaaaaaggtatgtaacaagatgaagacatgtctGTTTAGCCAGGTATCTAGAGTCAG	150	1.92635	0.406667
TCF12	Exon_20	NM_001322151_ex15/NM_001322152_ex15/NM_001322154_ex15/NM_001322156_ex16/NM_207036_ex15/NM_207037_ex15/NM_001322159_ex15/NM_001322161_ex15/NM_001322162_ex15/NM_001306219_ex8	GTTAATCTTAACCTGTGCTTTGCC	AAAAAGGCACCATCTAAAAGAAATAGT	chr15:57544570-57544719	GTTAATCTTAACCTGTGCTTTGCCtcctgttctgtcttgactttgccagaaaaatcgagttgagcagcaacttcacgagcatttgcaagatgcaatgtccttcttaaaggatgtctgtgaggtACTATTTCTTTTAGATGGTGCCTTTTT	150	1.96932	0.406667
ARID1B	Exon_3	NM_020732_ex3	ACTCCAACACTGTTGCTCCT	CTTGGAGCAAGTAAGAGCATGT	chr6:157192703-157192822	ACTCCAACACTGTTGCTCCTaattactgttttatcctacttttaggactctggagatgccacatggaaagaaacattctggttggcaagtatcttcttACATGCTCTTACTTGCTCCAAG	120	1.95632	0.408333
BRAF	Exon_14	NM_004333_ex14	GCCAGAGTCCTTTAGCCCTA	CGCAGACAAATTTCAGGAAGGA	chr7:140453937-140454058	GCCAGAGTCCTTTAGCCCTActcaggttaaaatgatgttttgtttttcagttacttacacgccaagtcaatcatccacagagacctcaagagtaatagtaTCCTTCCTGAAATTTGTCTGCG	122	1.88922	0.409836
FH	Exon_2	NM_000143_ex2	TCCTGGGTTTCTTTTCAACTTGT	GCCTACTTCATCCAAAATAGCCA	chr1:241680434-241680662	TCCTGGGTTTCTTTTCAACTTGTaatagtgttgtattcttgtctttaggcaagccaaaattccttccggatagaatatgatacctttggtgaactaaaggtgccaaatgataagtattatggcgcccagaccgtgagatctacgatgaactttaagattggaggtgtgacagaacgcatgccagtaagtggcatttgtggaaatgtTGGCTATTTTGGATGAAGTAGGC	229	1.85283	0.41048
ERCC5	Exon_3	NM_000123_ex3	TCCTGAAGTGAGATCTTACATCCT	TCTCTAACACGACTATAATTTTCCTCT	chr13:103506071-103506252	TCCTGAAGTGAGATCTTACATCCTttcttctcataggtgaagagaaggcagagaaaggacttagcgtccagtgactccaggaaaacgacagagaagcttctgaaaacatttttgaaaagacaagccatcaaaactgccttcagaagcaaaaggcaAGAGGAAAATTATAGTCGTGTTAGAGA	182	1.78255	0.412088
FANCD2	Exon_8	NM_001319984_ex8/NM_033084_ex8/NM_001018115_ex8	GACCAGAAAGGCTCAGTTCC	TCAAGAGATAAAGTCCATAAGCCT	chr3:10080918-10081067	GACCAGAAAGGCTCAGTTCCctgttttctcttcctaacattttagcaagaacagtgatgaaatcaacatacctcgactcattgtcagtcaactaaaatggcttgacagagttgtggatggcaaggtAGGCTTATGGACTTTATCTCTTGA	150	1.78036	0.413333
MTOR	Exon_52	NM_004958_ex52	AAACATTGATTTGGCTTTTCCCA	CCCATTTGGAAGCAGCTCG	chr1:11174832-11174981	AAACATTGATTTGGCTTTTCCCAtttattattctgtaggttgctatgacccgagagaagtttccagagaagattccatttagactaacaagaatgttgaccaatgctatggaggtgagtggatatcgggaaCGAGCTGCTTCCAAATGGG	150	1.80805	0.413333
CASP8	Exon_7	NM_033358_ex4/NM_001080124_ex4/NM_001228_ex5/NM_033355_ex4/NM_001080125_ex3/NR_111983_ex3/NM_033356_ex3	TGTCTCCATTTCCCACCACA	TGGCTAACCAAGTCTCAGGA	chr2:202136218-202136393	TGTCTCCATTTCCCACCACAgggtcatgctctatcagatttcagaagaagtgagcagatcagaattgaggtcttttaagtttcttttgcaagaggaaatctccaaatgcaaactggatgatgacatggtaagacctggtatcttactgagatttagTCCTGAGACTTGGTTAGCCA	176	1.76247	0.414773
NUP98	Exon_3	NM_016320_ex3/NM_139132_ex3/NM_005387_ex3/NM_139131_ex3	ATTTACTCTGGATTTTGCTTTTTCAG	CCAGTTATATCACAAATAAAGCCCC	chr11:3800360-3800515	ATTTACTCTGGATTTTGCTTTTTCAGatactggctttggcactactagtggaggggcatttggaacatctgcatttggttctagcaacaatactggaggcctctttggaaattcacagactaaaccaggtaGGGGCTTTATTTGTGATATAACTGG	156	1.89854	0.416667
MDM4	Exon_10	NM_001204171_ex9/NM_001278517_ex7/NM_002393_ex10/NM_001278518_ex6/NM_001278516_ex9/NM_001278519_ex4	TGAGATGTTTTTGCCTTCACAG	ATCTGAAGATGGGGCTGGTG	chr1:204515903-204516053	TGAGATGTTTTTGCCTTCACAGgtgattgaagtgggaaaaaatgatgacctggaggactctaagtccttaagtgatgataccgatgtagaggttacctctgaggtatgaatctttagcaagaactattttgCACCAGCCCCATCTTCAGAT	151	1.99117	0.417219
ACVR1	Exon_7	NM_001105_ex6/NM_001111067_ex6	TCCCCCTTGTCTTAAACCACA	AACATTGCATATTACCCACAAAGA	chr2:158630578-158630742	TCCCCCTTGTCTTAAACCACAggatttattggatcattcgtgtacatcaggaagtggctctggtcttccttttctggtacaaagaacagtggctcgccagattacactgttggagtgtgtcggtaattcttttttttccttTCTTTGTGGGTAATATGCAATGTT	165	1.83418	0.418182
ARID2	Exon_18	NM_152641_ex18	TTGACGTGCCATTCTCTTGC	ACAACAGGAAGTAAACTCATTTTCC	chr12:46285756-46285908	TTGACGTGCCATTCTCTTGCttcctcttcctcaaaaaggataagcactgttcaaaggatgccctacttgcaggattaaaacaagatgaaccaggacaagcaggaagtcagaagtcttctaccaagtaaGGAAAATGAGTTTACTTCCTGTTGT	153	1.95333	0.418301
MECOM	Exon_6	NM_001105077_ex2	TTTGGGACGACTTATTGCCC	AGAATTCAGGCAATCACCCA	chr3:168862743-168862892	TTTGGGACGACTTATTGCCCttcaatttcctcatggccaaaggcttattcatagggcttcttgactaaagcccttggagcactgggtttttcttgaagtatatggtgagttaatgacttgaatctgcaatTGGGTGATTGCCTGAATTCT	150	1.75636	0.42
RET	Exon_16	NM_020630_ex16/NM_020975_ex16	AGAGTAACTTCAATGTCTTTATTCCAT	AGGGTGTTTCTGTAACCTCCA	chr10:43617356-43617512	AGAGTAACTTCAATGTCTTTATTCCATcttctctttagggtcggattccagttaaatggatggcaattgaatccctttttgatcatatctacaccacgcaaagtgatgtgtaagtgtgggtgttgctctcttggggTGGAGGTTACAGAAACACCCT	157	1.99512	0.420382
BCL2	Exon_1	NM_000633_ex1/NM_000657_ex1	GATCTCCGGTTGGGATTCCT	ACCAATTTCCTGTGCAGAGA	chr18:60986376-60986639	GATCTCCGGTTGGGATTCCTgcggattgacatttctgtgaagcagaagtctgggaatcgatctggaaatcctcctaatttttactccctctccccgcgactcctgattcattgggaagtttcaaatcagctataactggagagtgctgaagattgatgggatcgttgccttatgcatttgttttggttttacaaaaaggaaacttgacagaggatcatgctgtacttaaaaaatacaagtaagtTCTCTGCACAGGAAATTGGT	264	1.99356	0.420455
FUS	Exon_9	NM_004960_ex9/NR_028388_ex8/NM_001170937_ex9/NM_001170634_ex9	GCATTTTCTCTGTTCAACAAGCA	ACAGAAAGCTCCCACTCCTC	chr16:31200420-31200578	GCATTTTCTCTGTTCAACAAGCAgaacaggataattcagacaacaacaccatctttgtgcaaggcctgggtgagaatgttacaattgagtctgtggctgattacttcaagcagattggtattattaaggtacttgtggaGAGGAGTGGGAGCTTTCTGT	159	1.93785	0.421384
TCF7L2	Exon_4	NM_001146274_ex4/NM_001198531_ex4	GTTTGTGACATAAGCAGAACGC	AGACAATTCAAGCTTCAGAATCTCT	chr10:114724270-114724420	GTTTGTGACATAAGCAGAACGCtttgatttggtttctttctacagctccattttcagtccggcagcacacattactctgcgtacaaaacgattgaacaccagattgcagttcaggtaggaaacgcaAGAGATTCTGAAGCTTGAATTGTCT	151	1.93788	0.423841
ATIC	Exon_5	NM_004044_ex5	TGACAGCCAGATTCGTCTTTG	CTCCTCTCAGTCTTCTAAAATGGT	chr2:216189935-216190089	TGACAGCCAGATTCGTCTTTGttttatagagttgttgcctgcaatctctatccctttgtaaagacagtggcttctccaggtgtaactgttgaggaggctgtggagcaaattgacattggtaagtcagaaaaACCATTTTAGAAGACTGAGAGGAG	155	1.79783	0.425806
PMS1	Exon_2	NM_001321045_ex2/NM_001321048_ex2/NR_110332_ex2	TGGAAGTCTGTGAGTTCTCTGA	TGGAAGGGTTTATATCGGGCT	chr2:190650032-190650221	TGGAAGTCTGTGAGTTCTCTGAtctttacttcttttttaggcacacctgttgtccttaactgactttccgggtcatcagcacttcttcagaagtgttccttttccctcccagcaaatatggaagactgactatcctgatattcccagacattctttgctgtgatttgtaAGCCCGATATAAACCCTTCCA	190	1.78997	0.426316
CHD4	Exon_34	NM_001273_ex34/NM_001297553_ex33	ATGTTCTTCCTTTAGGTATAGTCTCA	TCTGAACCACAATCAACTTCTCC	chr12:6687967-6688116	ATGTTCTTCCTTTAGGTATAGTCTCAataacatttcttcccctaggtgctgctgatgtagagaaggtggaggaaaagtcagcaatagatctgacccctattgtggtagaagacaaaggtgggtgtttGGAGAAGTTGATTGTGGTTCAGA	150	1.77021	0.426667
PTPN11	Exon_8	NM_080601_ex8/NM_001330437_ex8/NM_002834_ex8	CCTGAAGCAGTCCAGGACTT	AACACTGTGAAAAGCAAAGCT	chr12:112915407-112915558	CCTGAAGCAGTCCAGGACTTatgtgaccgtggtctctttttcttctagttgatcataccagggttgtcctacacgatggtgatcccaatgagcctgtttcagattacatcaatgcaaatatcatcatggtaAGCTTTGCTTTTCACAGTGTT	152	1.88199	0.427632
ABL2	Exon_3	NM_001168237_ex2/NM_007314_ex2/NM_005158_ex2/NM_001136000_ex2	AGCTTAAGAAAAGTGACGTGGT	TCTACTGCCAATGCCTTAGTTC	chr1:179102406-179102559	AGCTTAAGAAAAGTGACGTGGTcaatttttttcttaaatagatcactttgccagctgtgtggaggatggatttgagggagacaagactggaggcagtagtccaggtgagagatgttgagatgttgcagatttGAACTAAGGCATTGGCAGTAGA	154	1.77756	0.428571
MAP2K4	Exon_9	NM_003010_ex8/NM_001281435_ex9	TCCTTGAGTGTAAGGCAATTAATAACT	GTGGCAAGGTTGAATCAGCA	chr17:12028562-12028717	TCCTTGAGTGTAAGGCAATTAATAACTtacacttgtctttatgttccagcctgaaagaatagacccaagcgcatcacgacaaggatatgatgtccgctctgatgtctggagtttggggatcacattggtatgtttaTGCTGATTCAACCTTGCCAC	156	1.90797	0.429487
CRTC3	Exon_5	NM_022769_ex5/NM_001042574_ex5	GTCTGTGGATTGACTTCTTTTCCT	TGCTTTAAAATCTACTCCTACCAGG	chr15:91147569-91147719	GTCTGTGGATTGACTTCTTTTCCTtttatgttgttctggtttttaaaggcagcagcctccttggaaagacgaaaagcatcctgggttcaggctgacatctgcacttaacaggtacatgggttgtttCCTGGTAGGAGTAGATTTTAAAGCA	151	1.96322	0.430464
BRCA1	Exon_3	NM_007299_ex3/NR_027676_ex3/NM_007298_ex2/NM_007294_ex3/NM_007300_ex3	TGAGCCTCATTTATTTTCTTTTTCTCC	TGGAGCCACATAACACATTCA	chr17:41267700-41267824	TGAGCCTCATTTATTTTCTTTTTCTCCccccctaccctgctagtctggagttgatcaaggaacctgtctccacaaagtgtgaccacatattttgcaagtaagttTGAATGTGTTATGTGGCTCCA	125	1.81645	0.432
LCP1	Exon_2	NM_002298_ex2	TCCCTTATGTTCTTCTTCTCTCCA	AGAGAATGATGCAATTTGGGGT	chr13:46733709-46733858	TCCCTTATGTTCTTCTTCTCTCCAgatctgttacctaaagcaataaaaaatggccagaggatcagtgtccgatgaggaaatgatggagctcagagaagcttttgccaaagttggtgagtagacctggtACCCCAAATTGCATCATTCTCT	150	1.87333	0.433333
FCRL4	Exon_10	NM_031282_ex10	GCACTTTAATACTAACAGGAACAGC	TTTGCAGCCAGAATCTCTTCC	chr1:157548215-157548364	GCACTTTAATACTAACAGGAACAGCcttgaaaatgtcttttctttccagtacaccccaaaaagggagatttggtatactctgagatccagactactcagctgggagaagaagaggaaggtacgtctttgGGAAGAGATTCTGGCTGCAAA	150	1.83052	0.433333
RAC1	Exon_4	NM_018890_ex4	TGTCCTCAGTCTGTACTAAACTCA	AGAGAACAGAGAAAGCTTGAAACT	chr7:6438245-6438398	TGTCCTCAGTCTGTACTAAACTCAaaccaagttctcatgcattactaggttggagaaacgtacggtaaggatataacctcccggggcaaagacaagccgattgccgtatgtaaaactttcagtccacttcAGTTTCAAGCTTTCTCTGTTCTCT	154	1.76781	0.435065
SMARCA4	Exon_14	NM_001128844_ex14/NM_003072_ex13/NM_001128849_ex13/NM_001128845_ex12/NM_001128846_ex12/NM_001128847_ex12/NM_001128848_ex12	AGCAGATTTGTATGAAAGCCCT	CACTGAGAGCCTTGAAAGCC	chr19:11113980-11114110	AGCAGATTTGTATGAAAGCCCTtacattttttctaggtatgaagtagctccgaggtctgatagtgaagaaagtggctcagaagaagaggaagaggtaagagtgcatttcctGGCTTTCAAGGCTCTCAGTG	131	1.76025	0.435115
HSP90AB1	Exon_6	NM_001271970_ex5/NM_001271969_ex5/NM_001271971_ex5/NM_001271972_ex5/NM_007355_ex5	ACCCTGTTACACGCTTGTAA	GGAAACATCCTGCACGTTAAGT	chr6:44217725-44217940	ACCCTGTTACACGCTTGTAAttgactcttctaggtgagcccattggcaggggtaccaaagtgatcctccatcttaaagaagatcagacagagtacctagaagagaggcgggtcaaagaagtagtgaagaagcattctcagttcataggctatcccatcaccctttatgtgagtatggacttttaaatcttttacACTTAACGTGCAGGATGTTTCC	216	1.99591	0.435185
TBL1XR1	Exon_3	NM_024665_ex2/NM_001321194_ex2/NM_001321193_ex2/NM_001321195_ex2	ACTGAATTTGTTTTAGGGCACAT	ACACTGACATTGGGAGTTGG	chr3:176816204-176816359	ACTGAATTTGTTTTAGGGCACATtgaatactttactttccttttcctcagcatcaacaacagcaacttgtgattggcggtgaccggatattcagttgcacatccccacatcaatgcactgccaatggtaagactctCCAACTCCCAATGTCAGTGT	156	1.88256	0.435897
VHL	Exon_2	NM_000551_ex2	CACCGGTGTGGCTCTTTAAC	TGTACTTACCACAACAACCTTATCT	chr3:10188157-10188369	CACCGGTGTGGCTCTTTAACaacctttgcttgtcccgataggtcacctttggctcttcagagatgcagggacacacgatgggcttctggttaaccaaactgaattatttgtgccatctctcaatgttgacggacagcctatttttgccaatatcacactgccaggtactgacgttttactttttaaaaAGATAAGGTTGTTGTGGTAAGTACA	213	1.93139	0.43662
NOTCH2	Exon_12	NM_001200001_ex12/NM_024408_ex12	CCGTTGGGTTTTCTCTTCCA	GGGCCTTGCAGTAAAAGGAG	chr1:120501994-120502151	CCGTTGGGTTTTCTCTTCCAggggttaattgtgaaattaattttgatgactgtgcaagtaacccttgtatccatggaatctgtatggatggcattaatcgctacagttgtgtctgctcaccaggattcacaggtaaagCTCCTTTTACTGCAAGGCCC	158	1.94055	0.436709
CTNNB1	Exon_15	NM_001904_ex14/NM_001330729_ex15/NM_001098209_ex14/NM_001098210_ex14	TTCTATTCTTCCTTGCTTTGTGC	GCTTGATCTGGAGTTAATCGAGA	chr3:41279472-41279606	TTCTATTCTTCCTTGCTTTGTGCatgtttatctagactgctgatcttggacttgatattggtgcccagggagaaccccttggatatcgccaggatggtatgtgtctcatattTCTCGATTAACTCCAGATCAAGC	135	1.85582	0.437037
POLE	Exon_3	NM_006231_ex3	AGGATGGTCTTGTGTCTGTGT	GTGGGTTTTAGCTTGTCGCA	chr12:133257154-133257306	AGGATGGTCTTGTGTCTGTGTtgactgattctcttgtagaccgagattttagatgaagataagcgcttaggcagtgcagtggattactactttattcaagatgacggaagcagatttaaggtaagcccctgacTGCGACAAGCTAAAACCCAC	153	1.95027	0.437908
SDHC	Exon_3	NM_003001_ex3/NR_103459_ex3/NM_001035511_ex3	AGTTATTTTCAAACGGTCTGGTTT	CTGGCTCCAGAATCCTTCCT	chr1:161298154-161298310	AGTTATTTTCAAACGGTCTGGTTTtattttagtgctgttcctttgggaaccacggccaaagaagagatggagcggttctggaataagaatataggttcaaaccgtcctctgtctccccacattactatctacaggtaAGGAAGGATTCTGGAGCCAG	157	1.97329	0.43949
KIT	Exon_20	NM_000222_ex20/NM_001093772_ex20	AAATGGCCCTTGTCTTGCAG	AAGGGGGATTCTATGCCTGG	chr4:55603321-55603481	AAATGGCCCTTGTCTTGCAGgtatgacataatgaagacttgctgggatgcagatcccctaaaaagaccaacattcaagcaaattgttcagctaattgagaagcagatttcagagagcaccaatcatgtgagtataccctggCCAGGCATAGAATCCCCCTT	161	1.76012	0.440994
ETV6	Exon_7	NM_001987_ex7	TCTCCCTTCCTCCTTTGAACA	AGCATCCTCCCAAAAGAAGGA	chr12:12038834-12039003	TCTCCCTTCCTCCTTTGAACAaacagaacagaacaaacatgacctatgagaaaatgtccagagccctgcgccactactacaaactaaacattatcaggaaggagccaggacaaaggcttttgttcaggtagcacttcctttttctccttTCCTTCTTTTGGGAGGATGCT	170	1.85079	0.441176
CTCF	Exon_6	NM_001191022_ex4/NM_006565_ex6	AGTTAAAGTTCGGTTGTTTTCGT	AATACAGTAAGGAGTGGAGAAGTC	chr16:67654570-67654748	AGTTAAAGTTCGGTTGTTTTCGTatttcaggtcagcaaattaaaacgtcacattcgctctcatactggagagcgtccgtttcagtgcagtttgtgcagttatgccagcagggacacatacaagctgaaaaggcacatgagaacccattcaggtagGACTTCTCCACTCCTTACTGTATT	179	1.97524	0.441341
MAP2K1	Exon_9	NM_002755_ex9	GCAAGGAGCCAGGCATTTTT	CCTGACAAATCCAGAGTATACGC	chr15:66781510-66781663	GCAAGGAGCCAGGCATTTTTcttatctcaacatgtgtttgcagcctcctccaaaactgcccagtggagtgttcagtctggaatttcaagattttgtgaataaatggtaagttggctccttgttctctggaaGCGTATACTCTGGATTTGTCAGG	154	1.96872	0.441558
PSIP1	Exon_16	NM_001128217_ex15/NM_033222_ex15	TCCATTGGATTCCTTCGCAAG	AGACCCATTAAAACCTATTCCTCA	chr9:15466725-15466882	TCCATTGGATTCCTTCGCAAGggtcaaagactctaaatggaggatctgatgctcaagatggtaatcagccacaacataacggggagagcaatgaagacagcaaagacaaccatgaagccagcacgaagaaaaagTGAGGAATAGGTTTTAATGGGTCT	158	1.79783	0.443038
RAD21	Exon_13	NM_006265_ex13	TTGTCAGCTTTTTGGGGGTC	GGCAAAAGCCTTTGATGAAGC	chr8:117861153-117861318	TTGTCAGCTTTTTGGGGGTCatttttattcaggatgaagatgcatcagggggcgatcaagatcaggaagaaagaagatggaacaaaaggactcagcagatgcttcatggtcttcaggtattgccgctgttgtctcagaggaaaatGCTTCATCAAAGGCTTTTGCC	166	1.85417	0.445783
KMT2A	Exon_31	NM_001197104_ex31/NM_005933_ex31	GGTTTACGTGCATATTTTCTGGC	GTGGAATAACACCTCCAGCC	chr11:118382616-118382765	GGTTTACGTGCATATTTTCTGGCttacgggttttctttatttcctttcagatgcctggaagtcattgacagataaagtccaggaagctcgatcaaatgcccgcctaaagcagctctcatttgcaggtaatGGCTGGAGGTGTTATTCCAC	150	1.88496	0.446667
CBL	Exon_14	NM_005188_ex14	GGCACTTTCCTTCTGGTTCA	TGATTTTTAAAGTAGCAGAATGGCA	chr11:119168073-119168222	GGCACTTTCCTTCTGGTTCAgagcatgtgattgcgaccagcagattgatagctgtacgtatgaagcaatgtataatattcagtcccaggcgccatctatcaccgagagcagcacctttggtaagtTGCCATTCTGCTACTTTAAAAATCA	150	1.8978	0.446667
MYB	Exon_4	NM_001130172_ex4/NM_001130173_ex4/NM_001161656_ex4/NM_001161657_ex4/NM_001161658_ex4/NM_001161659_ex4/NM_001161660_ex4/NM_005375_ex4/NR_134958_ex4/NR_134959_ex4/NR_134960_ex4/NR_134961_ex4/NR_134962_ex4/NR_134963_ex4/NR_134964_ex4/NR_134965_ex4	TGGTGGTGCATACTTTATTTGTCT	TGAGTCACACACCAATGAAGA	chr6:135510903-135511052	TGGTGGTGCATACTTTATTTGTCTagaatcgaacagatgtgcagtgccagcaccgatggcagaaagtactaaaccctgagctcatcaagggtccttggaccaaagaagaagatcagagagtaagttcttTCTTCATTGGTGTGTGACTCA	150	1.8717	0.446667
SYK	Exon_8	NM_001135052_ex6/NM_003177_ex6/NM_001174168_ex6/NM_001174167_ex6	AAGTGGTTTCCTCAGATAGAGCA	GTGAAATATGCAACAGCTTCTCA	chr9:93627280-93627429	AAGTGGTTTCCTCAGATAGAGCAgtaattgtccatgctctctctaaccaggaaatgttaattttggaggccgtccacaacttccaggttcccatcctgcggtaagtgtcactaggaataccactgaaTGAGAAGCTGTTGCATATTTCAC	150	1.91116	0.446667
ETV1	Exon_14	NM_001163150_ex6/NM_001163151_ex5/NM_001163152_ex5/NM_004956_ex10/NR_120445_ex10/NM_001163149_ex8/NM_001163148_ex9	AGCGTTTCAGCTCCAGACTC	TTTACACGGAATTTCAGTGGTGG	chr7:13950815-13950964	AGCGTTTCAGCTCCAGACTCtttttgaccaatattgtttcctctttcagaagtgcctagctgccactccatttatatgaggcaagaaggcttcctggctcatcccagcagaacagaagttaagttgtCCACCACTGAAATTCCGTGTAAA	150	1.91946	0.446667
BMPR1A	Exon_12	NM_004329_ex12	AGCAACCATTTTTGTGCCCA	ACGAATCACTTCTTCAGGGGA	chr10:88683092-88683299	AGCAACCATTTTTGTGCCCAtgttttctcattcccttatagggatcgtggaagaataccaattgccatattacaacatggtaccgagtgatccgtcatacgaagatatgcgtgaggttgtgtgtgtcaaacgtttgcggccaattgtgtctaatcggtggaacagtgatgaagtgagtggaactcagTCCCCTGAAGAAGTGATTCGT	208	1.95955	0.447115
TBX3	Exon_4	NM_005996_ex3/NM_016569_ex4	TATGTCTCCTCTTCCCTGCC	AAGGAAAGCCCCTTGAGTTT	chr12:115117283-115117478	TATGTCTCCTCTTCCCTGCCcctgcagactatattgaactccatgcacaaataccagccccggttccacattgtaagagccaatgacatcttgaaactcccttatagtacatttcggacatacttgttccccgaaactgaattcatcgctgtgactgcataccagaatgataaggtAAACTCAAGGGGCTTTCCTT	196	1.96342	0.44898
CBFB	Exon_3	NM_022845_ex3/NM_001755_ex3	GTCCTGCTCCTGATCCTGTT	ACAACCCACAGTATTTTAAATTGCA	chr16:67070502-67070699	GTCCTGCTCCTGATCCTGTTtgtattgatttttctaaaaggcttttgtggccacaggaaccaatctgtctctccagttttttccggccagctggcagggagaacagcgacaaacacctagccgagagtatgtcgacttagaaagagaagcaggcaaggtaggaaacatttcttTGCAATTTAAAATACTGTGGGTTGT	198	1.9034	0.449495
DDR2	Exon_11	NM_006182_ex10/NM_001014796_ex11	CTTCTCCCTGGCTCTGACTC	CCCCAGTAAGTCCCTTCAAAT	chr1:162735753-162735903	CTTCTCCCTGGCTCTGACTCacccttgttttataacagatgctgcaatgtacaacaactctgaagccctgcccacctctcctatggcacccacaacctatggtatatgtgattcctaattacacaaattaATTTGAAGGGACTTACTGGGG	151	1.78805	0.450331
NF2	Exon_5	NM_181830_ex3/NM_181829_ex4/NM_181832_ex5/NM_181831_ex3/NM_181828_ex4/NM_181825_ex5/NM_016418_ex5/NM_000268_ex5	ATCTCAATCGCCTGCTCTCC	ACCACATATCTGCTATGTCTTCCT	chr22:30050611-30050761	ATCTCAATCGCCTGCTCTCCctttcttctttccagtatggtgactacgaccccagtgttcacaagcggggatttttggcccaagaggaattgcttccaaaaagggtaagagattaaattcccttttcAGGAAGACATAGCAGATATGTGGT	151	1.99707	0.450331
MSH6	Exon_7	NM_001281492_ex4/NM_000179_ex6/NM_001281494_ex6/NM_001281493_ex5	AGACCTTTTCCTCCCTCATTCA	TGACTGAATGAGAACTTAAGTGGG	chr2:48032024-48032205	AGACCTTTTCCTCCCTCATTCAcaggctggcttattagctgtaatggcccagatgggttgttacgtccctgctgaagtgtgcaggctcacaccaattgatagagtgtttactagacttggtgcctcagacagaataatgtcaggtgagttttttgtttCCCACTTAAGTTCTCATTCAGTCA	182	1.88369	0.450549
TSC1	Exon_2	NM_000368_ex2/NM_001162427_ex2/NM_001162426_ex2	ACATCTGGGATTTTGCTTCATTG	CCCTCCCATCTTCCTCTAACC	chr9:135810375-135810524	ACATCTGGGATTTTGCTTCATTGtacatatgttttcttccttcagtgaccatgaaagacaccaggttgacagcactggaaactgaagtaccagttgtcgctagaacaggtaagctataaccaggccagtGGTTAGAGGAAGATGGGAGGG	150	1.8557	0.453333
AFF4	Exon_12	NM_014423_ex12	TCAGACCACGGTTTCTATTTTTCA	ACACTGGCATGCAACATGTT	chr5:132228693-132228842	TCAGACCACGGTTTCTATTTTTCAtctagaatgaagatgataaccgagccagtgagagcaagaaacccaaaacggaggacaagaattcagcaggccataagccatccagcaacagagagtacgttcccaaAACATGTTGCATGCCAGTGT	150	1.9079	0.453333
FOXP1	Exon_24	NM_001244813_ex11/NM_001244815_ex12/NM_001244814_ex13/NM_001244812_ex12/NM_001244816_ex16/NM_001244808_ex17/NM_001244810_ex17/NM_032682_ex17	ATCTTCTGTTACATTCTGCTTCACA	AAACAGGCCTGAGAAAGCTT	chr3:71026066-71026215	ATCTTCTGTTACATTCTGCTTCACAggccattctcgaatctccagaaaagcagctaacactaaatgagatctataactggttcacacgaatgtttgcttacttccgacgcaacgcggccacgtggaaggtAAGCTTTCTCAGGCCTGTTT	150	1.75409	0.453333
TNFAIP3	Exon_4	NM_001270508_ex4/NM_001270507_ex4/NM_006290_ex4	TTTTCACCCCGCTCCCCTTA	ATCCGTGATCTGCAGGCAT	chr6:138196804-138196996	TTTTCACCCCGCTCCCCTTAgaactggaatgatgaatgggacaatcttatcaaaatggcttccacagacacacccatggcccgaagtggacttcagtacaactcactggaagaaatacacatatttgtcctttgcaacatcctcagaaggccaatcattgtcatttcaggtgagATGCCTGCAGATCACGGAT	193	1.96088	0.455959
EP300	Exon_19	NM_001429_ex19	TCCTTAAGGCCTCTGTGCTT	CCACACCTGGCCAAGCTTA	chr22:41554372-41554524	TCCTTAAGGCCTCTGTGCTTtttaacaaatggtttcttttgcagttggagttctctccacagacactgtgttgctacggcaaacagttgtgcacaatacctcgtgatgccacttattacagttaccagaacaggTAAGCTTGGCCAGGTGTGG	153	1.96067	0.457516
MAP3K1	Exon_18	NM_005921_ex18	GGTCATTTGCTGTGTTTGTTGA	TCTGTCATCACACTCAAAGATGC	chr5:56183180-56183377	GGTCATTTGCTGTGTTTGTTGAcaggtgccaatttgctaattgacagcactggtcagagactaagaattgcagattttggagctgcagccaggttggcatcaaaaggaactggtgcaggagagtttcagggacaattactggggacaattgcatttatggcacctgaggtgagaaGCATCTTTGAGTGTGATGACAGA	198	1.79852	0.459596
U2AF1	Exon_4	NM_001025204_ex4/NM_006758_ex3	CCATAATATAAAGTTGTTGCGTTTTGT	TCTGACACGCAAGCCCAG	chr21:44520529-44520678	CCATAATATAAAGTTGTTGCGTTTTGTatttcagaccattgccctcttgaacatttaccgtaaccctcaaaactcttcccagtctgctgacggtttgcgctgtaagttcatacaagttccttccccggttccCTGGGCTTGCGTGTCAGA	150	1.98499	0.46
ERCC3	Exon_4	NM_001303416_ex4/NM_001303418_ex4/NM_000122_ex4	GTTCTGAGTTAGCTGCACATTT	GCGCAGAAAGTGACAGTGC	chr2:128047750-128047899	GTTCTGAGTTAGCTGCACATTTacctgttggatgttatctgtatttgcagttgtgtactgtcagctatggaaaagtcaagctggtcttgaagcacaacaggtaagagattccatgacaggcctgtcccaagGCACTGTCACTTTCTGCGC	150	1.81913	0.46
CYLD	Exon_2	NM_001042355_ex2/NM_015247_ex2/NM_001042412_ex2	TTCTGGCCTTGTTAATGGCG	CCCCCTCGATTGTTAACATGA	chr16:50776633-50776797	TTCTGGCCTTGTTAATGGCGtgttctgctttttctttcagtttccccctttctagggtgaggatggttctacacagccacccggagttccttagttgaaaggtgcgccctgctgtgacaggtattctttctttatgtttttcttTCATGTTAACAATCGAGGGGG	165	1.87457	0.460606
IKZF1	Exon_4	NM_001291839_ex2/NM_001291845_ex2/NM_001291846_ex2/NM_001220765_ex2/NM_006060_ex2/NM_001291847_ex2/NM_001291837_ex2/NM_001291838_ex2/NM_001220767_ex1/NM_001220768_ex1/NM_001220770_ex1/NM_001220771_ex1/NM_001291840_ex1/NM_001291841_ex1/NM_001291842_ex1/NM_001291843_ex1/NM_001291844_ex1	AAATCCCTTCCTCTCTTTCTCAG	TCATGAACTTCCCACACAGC	chr7:50358621-50358735	AAATCCCTTCCTCTCTTTCTCAGataacctgaggaccatggatgctgatgagggtcaagacatgtcccaagtttcaggtgagaccttatgagataGCTGTGTGGGAAGTTCATGA	115	1.96404	0.46087
STK11	Exon_2	NM_000455_ex2	TACACCCCTGTCCTCTCTGT	TCCCAACACCGGAAAGGATA	chr19:1218391-1218520	TACACCCCTGTCCTCTCTGTcccagggaaattcaactactgaggaggttacggcacaaaaatgtcatccagctggtggatgtgttatacaacgaagagaagcagaaaataTATCCTTTCCGGTGTTGGGA	130	1.83441	0.461538
PHOX2B	Exon_1	NM_003924_ex1_part2	AGACCTCAGACAAGGCATCT	CATCCCAGCCATACAGGACT	chr4:41750567-41750808	AGACCTCAGACAAGGCATCTcataggaggctttttcataaaactaggctctgctggtagtaaggaggccagtttggaggcaggcgttgagctgtgcacatctccccactccagccaccttctccatatccatcttttatttcatttttccacttggctgagccatccagaaccttttcaatgtataaaatggaatattcttacctcaattcctctgcctacgAGTCCTGTATGGCTGGGATG	242	1.97217	0.46281
SBDS	Exon_2	NM_016038_ex2	ACTTTCTCTCCTGCCCTCAC	CTATGCTGCAGCTGTTACCC	chr7:66459176-66459350	ACTTTCTCTCCTGCCCTCACaagggaaaaagaccttgatgaagttctgcagacccactcagtgtttgtaaatgtttcctaaggtcaggttgccaagaaggaagatctcatcagtgcgtttggaacagatgaccaaactgaaatctgtaagcaggcGGGTAACAGCTGCAGCATAG	175	1.87662	0.462857
SFPQ	Exon_7	NR_136703_ex7/NR_136702_ex7/NM_005066_ex7	CACTTCAGTTATGTACCTGATGGG	TGGAAGGCAGTAAAGGCTGA	chr1:35653541-35653716	CACTTCAGTTATGTACCTGATGGGtatttctaggcaagaggaggaacgacgtagaagagaggaagagatgatgattcgtcaacgtgagatggaagaacaaatgaggcgccaaagagaggaaagttacagccgaatgggctacatggatccagtaagTCAGCCTTTACTGCCTTCCA	176	1.8632	0.465909
WHSC1	Exon_10	NM_001042424_ex7/NM_007331_ex9/NM_133330_ex9/NM_133331_ex8/NM_133335_ex7/NM_133334_ex6	TTCCCCATTCCCCATTCCAA	ACACTCTGACAGGTCAAGCA	chr4:1936850-1937027	TTCCCCATTCCCCATTCCAAggtaatgtaaatgggaaaaaaagaaaccacacaaagaggatacaggaccctacagaagatgctgaagctgaggacacacccaggaaaagactcaggacggacaagcacagtcttcggaaggtaattgtgttccaggttTGCTTGACCTGTCAGAGTGT	178	1.85131	0.466292
PRRX1	Exon_4	NM_006902_ex4	TGCTGAACGCATTTGGCTTA	TAAACCCTACCCCAAGCAGC	chr1:170699370-170699536	TGCTGAACGCATTTGGCTTAtttctccctttcacactttcaaaaatagatcctcgtccctcccaagatgttgtttacacgaggggcttcataacggattctaacggaagacactgaaaaggtaacttgtcagagggggaagagggtgGCTGCTTGGGGTAGGGTTTA	167	1.80429	0.467066
GNAQ	Exon_4	NM_002072_ex4	TCATTGTGTCTTCCCTCCTCT	ACTCAAGGCATAAAAGCTGGG	chr9:80412413-80412613	TCATTGTGTCTTCCCTCCTCTagctatcttaatgacttggaccgcgtagctgaccctgcctacctgcctacgcaacaagatgtgcttagagttcgagtccccaccacagggatcatcgaatacccctttgacttacaaagtgtcattttcaggtagtaactgagtccatgaaacctatttCCCAGCTTTTATGCCTTGAGT	201	1.76442	0.467662
ERCC4	Exon_10	NM_005236_ex10	TGTTGACAATGTTTTCTCCCACA	CCTGACAAAGTGCAGGACTC	chr16:14038556-14038714	TGTTGACAATGTTTTCTCCCACAgggaaaaagcaagcatggttgtccctgaagaaagagaaggcagagatgaaacaaacttagacctagtaagaggcacagcatctgcagatgtttccactgacactcggaaagccggtGAGTCCTGCACTTTGTCAGG	159	1.91131	0.471698
FLT3	Exon_16	NR_130706_ex16/NM_004119_ex16	ACATTTTTAATGCTCCTTTCTTTGACA	GTGATTTTCGTGGAAGTGGGT	chr13:28602287-28602449	ACATTTTTAATGCTCCTTTCTTTGACAgaaaaagcagacagctctgaaagagaggcactcatgtcagaactcaagatgatgacccagctgggaagccacgagaatattgtgaacctgctgggggcgtgcacactgtcaggtaACCCACTTCCACGAAAATCAC	163	1.75075	0.472393
MAX	Exon_3	NM_001320415_ex3/NM_001271069_ex2/NM_197957_ex3/NM_002382_ex3/NM_145112_ex2/NM_145113_ex3/NR_073137_ex2/NM_001271068_ex2/NM_145114_ex3/NR_073138_ex2	AGCAAAAGGAGTGACATTCCT	TCCAAGCTAGTAGTGGCCAG	chr14:65560378-65560579	AGCAAAAGGAGTGACATTCCTaatgtgttctttctcccattcttctaggctgacaaacgggctcatcataatgcactggaacgaaaacgtagggaccacatcaaagacagctttcacagtttgcgggactcagtcccatcactccaaggagagaaggtgagtttcctgagaaagctgagtagCTGGCCACTACTAGCTTGGA	202	1.91859	0.475248
EGFR	Exon_5	NM_201283_ex5/NM_201282_ex5/NM_201284_ex5/NM_005228_ex5	TCTCATCATTTCACTGAGATATGCA	GGTCACACATGGGTCTGAGG	chr7:55218941-55219091	TCTCATCATTTCACTGAGATATGCAtctattacttttacatttcaggccaaaagtgtgatccaagctgtcccaatgggagctgctggggtgcaggagaggagaactgccagaaacgtaagtcagtgaacagCCTCAGACCCATGTGTGACC	151	1.79645	0.476821
RPL22	Exon_3	NM_000983_ex3	TGAACTTGTCACTTCATTGGTCA	CAGGCCACACACACACTTC	chr1:6252949-6253143	TGAACTTGTCACTTCATTGGTCAatttaatgatttctacaggagcagtttttgcaagaaaggatcaaagtgaacggaaaagctgggaaccttggtggaggggtggtgaccatcgaaaggagcaagagcaagatcaccgtgacatccgaggtgcctttctccaaaaggtacaggaggGAAGTGTGTGTGTGGCCTG	195	1.79827	0.476923
SMAD4	Exon_7	NM_005359_ex7	AGGCAGCCTTTATAAAAGCAAAT	ATAGCCCTTACAACAAAAACAAGA	chr18:48584661-48584856	AGGCAGCCTTTATAAAAGCAAATtaacccatgtgggccttaatttttagacagcactaccacctggactggaagtaggactgcaccatacacacctaatttgcctcaccaccaaaacggccatcttcagcaccacccgcctatgccgccccatcccggacattactgtaagcTCTTGTTTTTGTTGTAAGGGCTAT	196	1.93984	0.479592
KDR	Exon_20	NM_002253_ex20	ACCCATTTTCCTTCCTGGACA	GCCAGAGCAGGATTAGGAGA	chr4:55961711-55961860	ACCCATTTTCCTTCCTGGACAtgctgcctgcagggccactcatggtgattgtggaattctgcaaatttggaaacctgtccacttacctgaggagcaagagaaatgaatttgtcccctacaaggtatgtcaTCTCCTAATCCTGCTCTGGC	150	1.82408	0.48
CDKN1B	Exon_2	NM_004064_ex2	AAAAATTTCCCCTGCGCTTAG	CAGTGCGTGCTCCTTTAGTG	chr12:12871738-12871918	AAAAATTTCCCCTGCGCTTAGattcttctactcaaaacaaaagagccaacagaacagaagaaaatgtttcagacggttccccaaatgccggttctgtggagcagacgcccaagaagcctggcctcagaagacgtcaaacgtaaacagctcggtgggttgatCACTAAAGGAGCACGCACTG	181	1.75508	0.480663
MKL1	Exon_6	NM_001282660_ex2/NM_001282661_ex5/NM_001282662_ex5/NM_020831_ex5/NM_001318139_ex3	AGACATGATGCTTCGCTTGA	GCTCTGAAAATGCTCTTTGGGA	chr22:40831453-40831608	AGACATGATGCTTCGCTTGAaggtaatctttacggttcttctctcaacagctttgaaaagtccagccgcatttcatgagcagagaaggagcttggagcgggccagggtaaggtaccttttttccccctcagaacTCCCAAAGAGCATTTTCAGAGC	156	1.98872	0.480769
BCL11A	Exon_3	NM_018014_ex3/NM_022893_ex3/NM_138559_ex3	TGCACGTTGTTTGTAGCTGT	TGGACATTTGTAGAAGAAATAAGGCT	chr2:60695819-60696002	TGCACGTTGTTTGTAGCTGTagtgcttgattttgggtttctttcacagataaacttctgcactggaggggcctctcctcccctcgttctgcacatggagctctaatccccacgcctgggatgagtgcagaatatgccccgcagggtatttgtaagttgAGCCTTATTTCTTCTACAAATGTCCA	184	1.77415	0.483696
JAK2	Exon_2	NM_001322194_ex2/NM_001322198_ex2/NM_001322199_ex2/NM_004972_ex2	GTTTCCCCTGGATTTATGTGGT	CACCTTCGCCTTTACTGCAG	chr9:4985890-4986064	GTTTCCCCTGGATTTATGTGGTagtagttaactgctgcttctgtttttaggtttcagaagcaggcaacaggaacaagatgtgaactgtttctcttctgcagaaaaagaggctcttcctcctcctcccgcgacggtgggtgtgctgtcctttatcgCTGCAGTAAAGGCGAAGGTG	175	1.86027	0.485714
ERBB4	Exon_5	NM_001042599_ex5/NM_005235_ex5	ACGTGCATGTCCTTTTTCCC	ATTCCTTGACCACATCAAACCT	chr2:212615328-212615477	ACGTGCATGTCCTTTTTCCCttttcgtgttctgcaggtggacgttgccataagtcctgtactggccgttgctggggacccacagaaaatcattgccagacttgtaagtgttcatcagtgagagcacacAGGTTTGATGTGGTCAAGGAAT	150	1.87495	0.486667
ERBB3	Exon_24	NM_001982_ex24	TGTCTCTACCTCCTACATCTTATCT	AGCACCTCCTACTCCCTACT	chr12:56493403-56493552	TGTCTCTACCTCCTACATCTTATCTccaggttggatgattgatgagaacattcgcccaacctttaaagaactagccaatgagttcaccaggatggcccgagacccaccacggtatctggtcataaaggtgAGTAGGGAGTAGGAGGTGCT	150	1.84624	0.486667
PDGFRA	Exon_2	NM_006206_ex2	GGTTGTTTCTATTTGCTAATGCTGT	GACACCCAAACAAGGAACTCA	chr4:55124874-55125025	GGTTGTTTCTATTTGCTAATGCTGTttctgttgacttttgacttttctagtttcccagagctatggggacttcccatccggcgttcctggtcttaggctgtcttctcacaggtacggagcccagtcctctcTGAGTTCCTTGTTTGGGTGTC	152	1.7709	0.486842
ABL1	Exon_6	NM_007313_ex5/NM_005157_ex5	AGCACTTCCTGAAATAATTTCACCT	GAGACCCTCTCTTCAGAGCC	chr9:133747471-133747634	AGCACTTCCTGAAATAATTTCACCTtcgtttttttccttctgcaggaggacaccatggaggtggaagagttcttgaaagaagctgcagtcatgaaagagatcaaacaccctaacctggtgcagctccttggtgagtaagcccggGGCTCTGAAGAGAGGGTCTC	164	1.9643	0.487805
TGFBR2	Exon_6	NM_001024847_ex6/NM_003242_ex5	ATGGGCCTCACTGTCTGTTT	CAATGATGCTGGTCCACACC	chr3:30715568-30715761	ATGGGCCTCACTGTCTGTTTttgctataggtgggaactgcaagatacatggctccagaagtcctagaatccaggatgaatttggagaatgttgagtccttcaagcagaccgatgtctactccatggctctggtgctctgggaaatgacatctcgctgtaatgcagtgggaggtaGGTGTGGACCAGCATCATTG	194	1.92293	0.489691
EZH2	Exon_13	NM_004456_ex12/NM_152998_ex11/NM_001203247_ex12/NM_001203248_ex12/NM_001203249_ex12	GTCCTCATGGCTCTGTGACT	AGGAGCTTCATGACAGACTCA	chr7:148513742-148513892	GTCCTCATGGCTCTGTGACTgtgcctcttgtcaggtgtatgagtttagagtcaaagaatctagcatcatagctccagctcccgctgaggatgtggatactcctccaaggaaaaagaagaggaaacaccggTGAGTCTGTCATGAAGCTCCT	151	1.88113	0.490066
ATF1	Exon_3	NM_005171_ex3	CCCACCTGCATTGTTCATCA	TGCAGGGCTTCATACAAGAGA	chr12:51189649-51189821	CCCACCTGCATTGTTCATCAtgttaatgccagttcttttttaggtatcatctttatcagaaagtgaggagtcccaggactcatccgacagcataggctcctcacagaaagcccacgggatcctagcacggcgcccatcttacaggtgagtacTCTCTTGTATGAAGCCCTGCA	173	1.98864	0.491329
XPC	Exon_8	NM_004628_ex8/NR_027299_ex7	GGATAACTATGTTCTTCCTTTTCATCA	CTCCTCTTCTCTGGCAGCC	chr3:14201211-14201362	GGATAACTATGTTCTTCCTTTTCATCAtagatattcttactgattctccgggctctgcagctcttgacccggctggtattgtctctacagccaattcctctgaagtcagcaacagcaaaggtgaggtgcgcagGGCTGCCAGAGAAGAGGAG	152	1.96425	0.493421
DNAJB1	Exon_2	NM_001313964_ex2	CTGGCACACTTCTTCACCTC	CTGCTCCCCTGTGAATCAGT	chr19:14638496-14638649	CTGGCACACTTCTTCACCTCctctccttactcttgtttccagatcctgcccctgagctttcatgagctgttgaaccatctggaattcacaggcctgtcatgagagacacgatgagaagtccttaaaggtagatcACTGATTCACAGGGGAGCAG	154	1.79662	0.493506
USP6	Exon_2	NM_001304284_ex2	CCTCAGGGATGGTAGTGACA	AGATCCTGCACTTGCTCACT	chr17:5021453-5021608	CCTCAGGGATGGTAGTGACAgtcttatttcctattgatacaggatttttttccttgattccttcgtgggactcaagacaggggtgccctgtttactcagcccactgtgctcaacctcttgcaggagtgtgcaggtgAGTGAGCAAGTGCAGGATCT	156	1.79362	0.49359
FGFR2	Exon_5	NM_001320658_ex4/NM_001144915_ex3/NM_000141_ex4/NM_023029_ex2/NM_001144919_ex3/NM_022970_ex4/NM_001144913_ex3/NM_001144914_ex3/NM_001144917_ex4	CATCCATGGAATATGTTCTTTTGCA	TCCCTCCATGCTCCTCTCT	chr10:123323986-123324143	CATCCATGGAATATGTTCTTTTGCAtacagatgccatctcatccggagatgatgaggatgacaccgatggtgcggaagattttgtcagtgagaacagtaacaacaagagtaagtaactgcccggctccgatggtccccgAGAGAGGAGCATGGAGGGA	158	1.97993	0.493671
RHOA	Exon_4	NM_001313944_ex3/NM_001664_ex3/NM_001313941_ex4/NM_001313943_ex3/NM_001313945_ex3	CCTTGCACTCTTGTGGTTGT	CAAATATCAGGGTGCAGGGC	chr3:49405827-49406008	CCTTGCACTCTTGTGGTTGTttttcccattacaggtagagttggctttgtgggacacagctgggcaggaagattatgatcgcctgaggcccctctcctacccagataccgatgttatactgatgtgtttttccatcgacagccctgatagtttaggtgagtgGCCCTGCACCCTGATATTTG	182	1.96445	0.494505
EXT2	Exon_9	NM_001178083_ex8	AAGGTTTCCAATTCACCTTTCAG	GATTCATTTCTGCTGGGCCC	chr11:44165774-44165930	AAGGTTTCCAATTCACCTTTCAGctcttcatggaaccagccaggagagagaactggtcagctgctaatcaccaaatgaactccctgatctggcctagggaacagtgggattcacaggcatgggtgacttagaaaaccGGGCCCAGCAGAAATGAATC	157	1.89267	0.496815
CDK4	Exon_5	NM_000075_ex5	GGTCCCCATCCATTCTTCCT	GGTAGTCCAGGGTATGTGGG	chr12:58144408-58144576	GGTCCCCATCCATTCTTCCTattccctttaggttgttacactctggtaccgagctcccgaagttcttctgcagtccacatatgcaacacctgtggacatgtggagtgttggctgtatctttgcagagatgtttcgtcgaaagtatgggaCCCACATACCCTGGACTACC	169	1.91896	0.497041
BTK	Exon_12	NM_000061_ex10/NM_001287345_ex11/NM_001287344_ex10	CCAATCTGCTTATGACCAGGAG	CACTTATGCAAGGAGAATGCTG	chrX:100614231-100614380	CCAATCTGCTTATGACCAGGAGccactcaagcagcactctcccttcacaggtggtattccaaacacatgactcggagtcaggctgagcaactgctaaagcaagaggtaagtgtggaaccactagcacaCAGCATTCTCCTTGCATAAGTG	150	1.77243	0.5
PIK3R1	Exon_3	NM_181523_ex3	GGTGGGATTTTGTTGTTTGCA	ACAAAGGAACTGATGCCCTC	chr5:67569196-67569345	GGTGGGATTTTGTTGTTTGCAgctttgactctcccggatcttgcagagcagtttgcccctcctgacattgccccgcctcttcttatcaagctcgtggaagccattgaaaagaaaggtaaccagactgctaGAGGGCATCAGTTCCTTTGT	150	1.82932	0.5
CUX1	Exon_8	NM_181552_ex7/NM_001913_ex7/NM_001202544_ex6/NM_001202543_ex7/NM_001202545_ex6/NM_001202546_ex6/NM_181500_ex7	TGACCAATTTGGCTTCGTCC	CCTCCCCACATCCATGGTAC	chr7:101754945-101755094	TGACCAATTTGGCTTCGTCCtcttcctttgcagaaagctgcaggagacacagatgtccaccacctcaaagctggaggaagctgagcataaggttcagagcctacaaacaggtttgatactctccttcctaGTACCATGGATGTGGGGAGG	150	1.77026	0.5
BCR	Exon_6	NM_004327_ex6/NM_021574_ex6	TCAAAGCTGCTTCTGTCATCT	CTGACGAGGGCACACAGA	chr22:23613670-23613819	TCAAAGCTGCTTCTGTCATCTgtgtgaacatgcgcttttctctctgcagaacctgagagccagaagcaacaaagatgccaaggatccaacgaccaagaactctctggaaagtgagttctgcatgctgaggtcTCTGTGTGCCCTCGTCAG	150	1.88628	0.5
DNMT3A	Exon_10	NM_153759_ex2	GGCTAATGGTTCTCAGAGCT	ATTCTCCCATTGCACAGCCT	chr2:25472476-25472625	GGCTAATGGTTCTCAGAGCTaagtatcaaggatttcattctcctttgtagggatcctggagcgggttgtgagaaggaatgggcgcgtggatcgtagcctgaaagacgagtgtgatacggtgaaaggatggAGGCTGTGCAATGGGAGAAT	150	1.93691	0.5
COL1A1	Exon_6	NM_000088_ex6	GCCTTTCAATTCACTGTCCTCA	TTCTGTCATCCATGCTCCCC	chr17:48275747-48275897	GCCTTTCAATTCACTGTCCTCActctgacttctcttgtttgttctagaactttgctccccagctgtcttatggctatgatgagaaatcaaccggaggaatttccgtgcctggccccatggtgagccagcagGGGGAGCATGGATGACAGAA	151	1.93681	0.503311
ESR1	Exon_10	NM_001291241_ex6/NM_001291230_ex6/NM_000125_ex5/NM_001328100_ex5/NM_001122742_ex7/NM_001122740_ex6/NM_001122741_ex6	TCAGCAGGGTTTTTCTTGCT	AAGCTACAGCCAGGTCACTT	chr6:152332762-152332951	TCAGCAGGGTTTTTCTTGCTtgttttcaggctttgtggatttgaccctccatgatcaggtccaccttctagaatgtgcctggctagagatcctgatgattggtctcgtctggcgctccatggagcacccagggaagctactgtttgctcctaacttgctcttggacaggtAAGTGACCTGGCTGTAGCTT	190	1.80159	0.505263
ALK	Exon_26	NM_004304_ex26	GGTTTTCCTCTCCTTCCCCA	TACCTGGAGGATGATGGCTG	chr2:29430014-29430164	GGTTTTCCTCTCCTTCCCCAcagggcgagctactatagaaagggaggctgtgccatgctgccagttaagtggatgcccccagaggccttcatggaaggaatattcacttctaaaacagacacatggtaagtCAGCCATCATCCTCCAGGTA	151	1.76425	0.509934
ARHGAP26	Exon_3	NM_001135608_ex3/NM_015071_ex3	CCATGACACTCCTTCCACCT	ATCTGGGACCAAGAGTAGCC	chr5:142254632-142254769	CCATGACACTCCTTCCACCTcatggcccctttctgttttccagcaagatctttgcaggagtttgccactgtcctcaggaatcttgaagatgaacggatacggatggtgagtagggctgGGCTACTCTTGGTCCCAGAT	138	1.94855	0.514493
ERCC1	Exon_6	NM_001166049_ex6/NM_001983_ex6/NM_202001_ex5	TGTAATTCCTGGCTTCTAGGTTT	CTGAATGAGGCAGGGAAGC	chr19:45920033-45920185	TGTAATTCCTGGCTTCTAGGTTTctaattctgattttctcctccagaaagatccccagcaggccctcaaggagctggctaagatgtgtatcctggccgactgcacattgatcctcgcctggaggtgagatgaggGCTTCCCTGCCTCATTCAG	153	1.93606	0.51634
PTCH1	Exon_25	NM_001083607_ex21/NM_001083606_ex21/NM_001083604_ex21/NM_001083605_ex21/NM_000264_ex21/NM_001083602_ex21/NM_001083603_ex21	CGTGTTCCCGTTTCCTCTTG	ACATCCCCGTGTCACTACTG	chr9:98212094-98212244	CGTGTTCCCGTTTCCTCTTGatctcccaggtatttctttgctgtgctggcgatcctcaccatcctcggcgttctcaatgggctggttttgcttcccgtgcttttgtctttctttggaccatatcctgaggtCAGTAGTGACACGGGGATGT	151	1.79921	0.516556
AR	Exon_7	NM_000044_ex6/NM_001011645_ex6	CCTCTGTGTATCTCCTTCCCA	ATTCCCTGCACTTCTAGGCA	chrX:66941653-66941830	CCTCTGTGTATCTCCTTCCCAggtaccgcatgcacaagtcccggatgtacagccagtgtgtccgaatgaggcacctctctcaagagtttggatggctccaaatcaccccccaggaattcctgtgcatgaaagcactgctactcttcagcattagtaagTGCCTAGAAGTGCAGGGAAT	178	1.90173	0.516854
NCOA3	Exon_16	NM_001174087_ex16/NM_001174088_ex16/NM_006534_ex16/NM_181659_ex16	GCTTTCTTTTTGCTCCCCCA	CAGAGTCACAAAATAACACCCCA	chr20:46268648-46268819	GCTTTCTTTTTGCTCCCCCAgggcctggtgaaatccccatgggaatgggggctaatccctatggccaagcagcagcatctaaccaactgggttcctggcccgatggcatgttgtccatggaacaagtttctcatggcactcaaaataggTGGGGTGTTATTTTGTGACTCTG	172	1.83823	0.517442
IGF2R	Exon_20	NM_000876_ex20	ACTTTTACCCTGGATTTGCCC	GCCAGGTGAAAGCACACGTA	chr6:160477429-160477578	ACTTTTACCCTGGATTTGCCCattcagaacagccaccccatcttttctctcaactgggagtgtgtggtcagtttcctgtggaacacagaggctgcctgtcccattcagacaacgacggatacagaccaggTACGTGTGCTTTCACCTGGC	150	1.86852	0.52
IGF1R	Exon_15	NM_001291858_ex15/NM_000875_ex15	GGTGGGGTTTTGTTAACGTGA	ATCTACCTGCCCTGCACG	chr15:99473425-99473581	GGTGGGGTTTTGTTAACGTGAatttaatctttttgacagaaataacagcaggctggggaatggagtgctgtatgcctctgtgaacccggagtacttcagcgctgctgatggtaagagtccgggccaccagcactgccagCGTGCAGGGCAGGTAGAT	157	1.92088	0.522293
TERT	Exon_10	NM_001193376_ex10/NM_198253_ex10	AGTGTAAAGTTAACCTTGCTGTGT	CACAGGCTGTGGAGGTCC	chr5:1266538-1266694	AGTGTAAAGTTAACCTTGCTGTGTattttcccttattttaggctgctcctgcgtttggtggatgatttcttgttggtgacacctcacctcacccacgcgaaaaccttcctcaggtgaggcccgtgccgtgtgtctgtggGGACCTCCACAGCCTGTG	157	1.75931	0.522293
ROS1	Exon_4	NM_002944_ex4	GTATCAAGGCTGCCCTGACT	CACTAGAGTGGTGCAGCCTA	chr6:117730702-117730854	GTATCAAGGCTGCCCTGACTgtcatgctccctgtcttccacagcgggagtcgtgtgaggttggctgtagcagcgcggaaggtgcatatgaagaggaagtactgggtaagaggacacacacgacttttaaaaaaTAGGCTGCACCACTCTAGTG	153	1.95162	0.522876
RUNX1	Exon_6	NM_001122607_ex3/NM_001001890_ex3/NM_001754_ex6	TTCAGGCCACCAACCTCATT	GTACCAGCCCCAAGTGGAT	chr21:36231722-36231902	TTCAGGCCACCAACCTCATTctgttttgttctctatcgtgtccccacagggaaaagcttcactctgaccatcactgtcttcacaaacccaccgcaagtcgccacctaccacagagccatcaaaatcacagtggatgggccccgagaacctcgaagtaagtgcATCCACTTGGGGCTGGTAC	181	1.8746	0.524862
XRCC1	Exon_16	NM_006297_ex16	GTGCTGATTCCCTGATGTGC	GTCTCCCATTCTCTGCCTCT	chr19:44047715-44047870	GTGCTGATTCCCTGATGTGCcttctacctcttttcttctctcccgccagggagctcgaggacaatatgagtgaccgggttcagtttgtgatcacagcacaggaatgggatcccagctttgaggaggtgagtaccaaAGAGGCAGAGAATGGGAGAC	156	1.7897	0.525641
MLLT4	Exon_11		ACCAACATGGATGGAGTGGT	CTGACTGGGGTCCACAAACT	chr6:168298924-168299079	ACCAACATGGATGGAGTGGTcactgtgacgcccagaagtatggacgcagaaacctacgtggaaggccagcgcatctcagaaaccaccatgctgcagagtggcatgaaagtgcagtttggggcgtcccatgtatttaAGTTTGTGGACCCCAGTCAG	156	1.85454	0.532051
ARID1A	Exon_17	NM_006015_ex17/NM_139135_ex17	TGCCCACCCTAATCCTGTG	CATTCCCAGCTACCCTCCTC	chr1:27100256-27100411	TGCCCACCCTAATCCTGTGtttctttgcctcctatagacatgattcctatggcaatcagttctccacccaaggcaccccttctggcagccccttccccagccagcagactacaatgtatcaacagcaacagcaggtGAGGAGGGTAGCTGGGAATG	156	1.96	0.532051
SDHB	Exon_6	NM_003000_ex6	CTGCCTCTCTTTTCTCCCCA	TCTTAAAGCAATTAAGGAGCACCT	chr1:17350443-17350596	CTGCCTCTCTTTTCTCCCCAtacaggacgggctctacgagtgcattctctgtgcctgctgtagcaccagctgccccagctactggtggaacggagacaaatatctggggcctgcagttcttatgcaggtgAGGTGCTCCTTAATTGCTTTAAGA	154	1.8745	0.532468
KLF6	Exon_3	NM_001160124_ex3/NM_001300_ex3/NR_027653_ex3	GAAGTCATGGGCTGCTTGTC	CAGCATTGTCCTCAGGCAC	chr10:3822261-3822444	GAAGTCATGGGCTGCTTGTCctgtgctctctccccaggagaaaagccttacagatgctcatgggaagggtgtgagtggcgttttgcaagaagtgatgagttaaccaggcacttccgaaagcacaccggggccaagccttttaaatgctcccactgtgacaggtacGTGCCTGAGGACAATGCTG	184	1.82417	0.532609
SMAD3	Exon_7	NM_005902_ex4/NM_001145104_ex2/NM_001145103_ex4/NM_001145102_ex4	CCAAGCTGTGAAGGCCTTTT	ATAAGAGCATGACCCTGCATG	chr15:67459069-67459218	CCAAGCTGTGAAGGCCTTTTaacagaccaccttccttctgattcccagagaccccaccccctggctacctgagtgaagatggagaaaccagtgaccaccagatgaaccacagcatggacgcaggtcagtCATGCAGGGTCATGCTCTTAT	150	1.95873	0.533333
PAX5	Exon_7	NR_104000_ex7	CCTCCTTCTCACGTGTCTGT	CAGGAGAGTGTGCACTGGG	chr9:36930837-36930986	CCTCCTTCTCACGTGTCTGTgtttcttttctcctccatgctatggcagtggtgccccgtgctgatgagacaatacttggtgcagccccaggcagtccttttccaggtaatttcctagggacccaaatgatgCCCAGTGCACACTCTCCTG	150	1.85252	0.533333
SMARCB1	Exon_3	NM_001007468_ex3/NM_003073_ex3/NM_001317946_ex3	AGCAGAGTGACCCAGTGATG	ACAGGTGTCCCCAGAGATG	chr22:24135712-24135915	AGCAGAGTGACCCAGTGATGtttgtctgttacagatcacggatacacgactctagccaccagtgtgaccctgttaaaagcctcggaagtggaagagattctggatggcaacgatgagaagtacaaggctgtgtccatcagcacagagccccccacctacctcaggtaatgcgttcctggccagggCATCTCTGGGGACACCTGT	204	1.98707	0.534314
PRSS1	Exon_1	NM_002769_ex1	TCCTCTCTGGATCCTCGTGA	CTGAGGCAGGGCATGATACT	chr7:142457269-142457398	TCCTCTCTGGATCCTCGTGAggtataaagacgagtcctccaccaccagtcaggcacactctaccaccatgaatccactcctgatccttacctttgtggcagctgctcgtgAGTATCATGCCCTGCCTCAG	130	1.79723	0.538462
ELF4	Exon_7	NM_001421_ex6/NM_001127197_ex6	GGAGCTGCTCCTCATCCTAC	CACCTCACCTGAGTCCCAG	chrX:129205274-129205423	GGAGCTGCTCCTCATCCTACtcacctttccctcatagtccggaagaccaagggcaaccgaagtacctcacctgtcactgaccccagcatccccattaggaagaaatcaaaggatggcaaaggtatggacagCTGGGACTCAGGTGAGGTG	150	1.86367	0.54
FANCA	Exon_13	NM_001286167_ex12/NM_000135_ex12	TGAAGTTTTTGTCTGTTTCTCCC	CCGCCACGAGCTCAGAAG	chr16:89858849-89858998	TGAAGTTTTTGTCTGTTTCTCCCcctgcagcatctgatgctgttcagatgcagagagagtggagctttgcgcggacacaccctctgctcacctcactgtaccgcagggtgagtggatgtggtattatacctgCTTCTGAGCTCGTGGCGG	150	1.89742	0.54
CALR	Exon_4	NM_004343_ex4	ACTGGATCTGCTTCACACCT	TCTCCCCATGACAGCCATTT	chr19:13050845-13051001	ACTGGATCTGCTTCACACCTaggtcccgacatctgtggccctggcaccaagaaggttcatgtcatcttcaactacaagggcaagaacgtgctgatcaacaaggacatccgttgcaaggtgtgcctgggggtggtggcAAATGGCTGTCATGGGGAGA	157	1.9412	0.541401
EXT1	Exon_8	NM_000127_ex8	CTTTCCCTCATTCCCTCCCC	CTCCTCAGGCATGGGTTCTT	chr8:118825066-118825222	CTTTCCCTCATTCCCTCCCCactgcctacttctacttcctcccaggttatgagcagccgttttctgccctacgacaacatcatcacagacgccgtgctcagccttgacgaggacacggtgctttcaacaacagaggtAAGAACCCATGCCTGAGGAG	157	1.97726	0.541401
TP53	Exon_6	NM_001126115_ex3/NM_001126116_ex3/NM_001126117_ex3/NM_001276697_ex3/NM_001276698_ex3/NM_001276699_ex3/NM_000546_ex7/NM_001126112_ex7/NM_001126113_ex7/NM_001126114_ex7/NM_001126118_ex6/NM_001276695_ex7/NM_001276696_ex7/NM_001276760_ex7/NM_001276761_ex7	TTGGGCCTGTGTTATCTCCT	GTGGCAAGTGGCTCCTGA	chr17:7577477-7577627	TTGGGCCTGTGTTATCTCCTaggttggctctgactgtaccaccatccactacaactacatgtgtaacagttcctgcatgggcggcatgaaccggaggcccatcctcaccatcatcacactggaagactccaggTCAGGAGCCACTTGCCAC	151	1.93302	0.543046
PDGFRB	Exon_21	NM_002609_ex21	CCTGACCCTTCTCCCTATCC	CCCTACCCTGCCTCAACATA	chr5:149498286-149498436	CCTGACCCTTCTCCCTATCCccagctatgagatcatgcagaagtgctgggaagagaagtttgagattcggccccccttctcccagctggtgctgcttctcgagagactgttgggcgaaggttacaaaaaggTATGTTGAGGCAGGGTAGGG	151	1.82816	0.543046
FAT1	Exon_20	NM_005245_ex20	TCCCTTTCTCCCCTCTTTGA	AAGTATACCCAACCATTCAACTCT	chr4:187524031-187524215	TCCCTTTCTCCCCTCTTTGAatgaagagggaaggtgcccacctgtccaccatggctgtgaagatgatccgtgccctgagggatccgaatgtgtgtctgatccctgggaggagaaacacacctgtgtctgtcccagcggcaggtttggtcagtgcccaggtgAGAGTTGAATGGTTGGGTATACTT	185	1.78508	0.545946
KDM5C	Exon_2	NM_001282622_ex2/NM_004187_ex2	ACTCAAGTCCCTTTCCCCTC	TACATTCTCCCAACCCCACC	chrX:53249988-53250139	ACTCAAGTCCCTTTCCCCTCtctaccctctcaggactggcagccaccctttgctgtggaagtggacaacttcaggtttaccccccgaatccagaggctgaatgagctagaggtgagaagactaggagctggtGGTGGGGTTGGGAGAATGTA	152	1.83391	0.546053
KDM5C (2nd option)	Exon_24	NM_004187_ex24/NM_001282622_ex24/NM_001146702_ex22	TCTTCACTTCAGTTGCCCCT	TGGTGATGTGCAGTCAACAG	chrX:53222911-53223079	TCTTCACTTCAGTTGCCCCTacctattcttgctctcctccgcaggtccagggcttactggagaatggagacagtgtgaccagtcctgagaaggtagccccggaggagggctcaggtaagagaggtaggtctaggtgtggtgtgggtaggCTGTTGACTGCACATCACCA	169	1.79702	0.556
WT1	Exon_7	NM_001198551_ex6/NM_001198552_ex5/NM_000378_ex5/NM_024424_ex6/NM_024426_ex6	CCACACTGAGCCTTTTTCCC	GGCCTGTCTGTGTGCTCA	chr11:32421458-32421609	CCACACTGAGCCTTTTTCCCttctttgtgtttgcagccacagcacagggtacgagagcgataaccacacaacgcccatcctctgcggagcccaatacagaatacacacgcacggtgtcttcagaggcattcaggTGAGCACACAGACAGGCC	152	1.76174	0.546053
IDH2	Exon_3	NM_001289910_ex2/NM_002168_ex2	CATGATGCGCTGTGTGTCC	GAGCCACCCACTTCAGGAG	chr15:90634756-90634905	CATGATGCGCTGTGTGTCCctgcttctagatgccgacaaaaggatcaaggtggcgaagcccgtggtggagatggatggtgatgagatgacccgtattatctggcagttcatcaaggagaaggtagtgccccCTCCTGAAGTGGGTGGCTC	150	1.87674	0.546667
WAS	Exon_8	NM_000377_ex8	AGGAAGGGCAGTGAGGATTC	AGGGTGGGTGGAAGTTTAGT	chrX:48546398-48546534	AGGAAGGGCAGTGAGGATTCactggagtctcttcacctctcccaggcatgtcagccacgtggggtgggacccccagaatggatttgacgtgagtaacttcagagtctcttggactccACTAAACTTCCACCCACCCT	137	1.95373	0.547445
MUTYH	Exon_18	NM_001048174_ex15/NM_001293191_ex15/NM_001293195_ex16/NM_001048172_ex15/NM_001048173_ex15/NM_001293196_ex15/NM_001048171_ex15/NM_001128425_ex15/NM_001293190_ex15/NM_001293192_ex15/NM_012222_ex15	CAAAAAGTGCCAGCCCTCAC	GAGACACGGTTGGGAGAGG	chr1:45796148-45796262	CAAAAAGTGCCAGCCCTCACctccctgtcttcttgtctaggttttccgtgtgtatcagggccaacagccagggacctgtatggtaagtctcctaggCCTCTCCCAACCGTGTCTC	115	1.7911	0.547826
MYD88	Exon_4	NM_001172566_ex2/NM_001172567_ex4/NM_001172568_ex3/NM_001172569_ex3/NM_002468_ex4	ACTAAGTTGCCACAGGACCT	CCCACCTACACATTCCCTCA	chr3:38182205-38182388	ACTAAGTTGCCACAGGACCTgcagcctgcccactctcccctaggtgccgccggatggtggtggttgtctctgatgattacctgcagagcaaggaatgtgacttccagaccaaatttgcactcagcctctctccaggtaagctcaaccctgctctggcaagagaaTGAGGGAATGTGTAGGTGGG	184	1.80285	0.548913
PLCG1	Exon_20	NM_002660_ex20/NM_182811_ex20	GGGCTCTGGGGCATTAACAT	CAGCTTCCTATGCCCAGAGG	chr20:39796449-39796601	GGGCTCTGGGGCATTAACATatcccattgtgtcctgtttccaggagcctgactacggggccctgtatgagggacgcaaccctggcttctatgtagaggcaaaccctatgccaactttcaaggtacagctcaggCCTCTGGGCATAGGAAGCTG	153	1.86997	0.54902
AURKA	Exon_3	NM_001323304_ex2/NM_001323305_ex3/NM_198433_ex3	CGAAGTCTCGCTCTTTTCCC	CTGAGCGTGGTGGCAGTC	chr20:54963719-54963860	CGAAGTCTCGCTCTTTTCCCataggctggagtgcaatggtgtgatctcagctcactgcaacctctgcttcctgggtttaagtgattctcctgcctcagcctcccgagtagctgggattacaggtGACTGCCACCACGCTCAG	142	1.78999	0.549296
MAML1	Exon_4	NM_014757_ex4	TGTTTTGTTGTTCTTGGCATTTTCT	CTGTCCCTGCTCGTCACA	chr5:179198121-179198276	TGTTTTGTTGTTCTTGGCATTTTCTaggagaagcaacagtttcagcgccatctgacccgcccaccaccccagtaccaagacccgacacaaggcagcttcccacagcaggttggacagttcacaggtagggggtgtctgTGTGACGAGCAGGGACAG	156	1.85558	0.551282
SH2B3	Exon_6	NM_001291424_ex4/NM_005475_ex5	ACCTGCCCAGATCCTTAACC	CGTACCCAGAAGACAATGGC	chr12:111884890-111885063	ACCTGCCCAGATCCTTAACCtcagcctcttctccagcaggctggagagcacagaagcagagatgcatattccctcagccctagagcctagcacgtccagctccccaaggggcagcacagattcccttaaccaaggtgggtaaaccaatagctagGCCATTGTCTTCTGGGTACG	174	1.91456	0.551724
FGFR1	Exon_5	NM_001174064_ex3	CTCTCTCCACCCAAACCCTT	GGCTTTGAAATGGAACTGAAAACT	chr8:38297800-38297918	CTCTCTCCACCCAAACCCTTgtaggatggcagctgtgacccgggatttcggtgagatgcttctgcactctggccgggtcctgccagccgaaggtaAGTTTTCAGTTCCATTTCAAAGCC	119	1.91647	0.554622
PPP2R1A	Exon_2	NM_014225_ex2/NR_033500_ex2	TCCCCTCCTCTTCTTGTTCTC	CCAAGAGTCCCCACATCTGG	chr19:52705169-52705330	TCCCCTCCTCTTCTTGTTCTCtcattagcttcgcctcaacagcatcaagaagctgtccaccatcgccttggcccttggggttgaaaggacccgaagtgagcttctgcctttccttacaggtaacaaaggggacccctggggcCCAGATGTGGGGACTCTTGG	162	1.92742	0.555556
MED12	Exon_44	NM_005120_ex44	CGACTTCAGTCTTCCACTTCC	ATGGGGTTCTCCTTGGGAAG	chrX:70361699-70361848	CGACTTCAGTCTTCCACTTCCtatttccacccagttccagcgccaggggcttcagcagacccagcagcagcaacagacagcagctttggtccggcaacttcaacaacagctctctagtaagcctgcctgcCTTCCCAAGGAGAACCCCAT	150	1.83973	0.56
NDRG1	Exon_2	NM_001135242_ex2/NM_001258433_ex2/NM_006096_ex2	TCAGCAGGAAGTGTTGACCT	GGGGTAGCCAGGAAGATCTC	chr8:134296450-134296599	TCAGCAGGAAGTGTTGACCTtttggcctttgtctccttgcaggcaggtgacagcagggacatgtctcgggagatgcaggatgtagacctcgctgaggtgaagcctttggtggagaaaggggaggtgagtgGAGATCTTCCTGGCTACCCC	150	1.83779	0.56
FANCE	Exon_8	NM_021922_ex8	GAGGCCAGGCATTTTTCACT	CTGCAGCACTTCTTTGTCCA	chr6:35428291-35428440	GAGGCCAGGCATTTTTCACTagggcctctgctttgcagacagatcttggagctgccctggaaggaggaaactttcttggtgttgcagtcactcctagagcggcaggtgagcaggctgccctggggaagagTGGACAAAGAAGTGCTGCAG	150	1.90911	0.56
DDB2	Exon_5	NM_000107_ex5	CAACACAGTCTCTCCCTCCA	GTGAGGGAGGGAAAGGCAG	chr11:47256103-47256259	CAACACAGTCTCTCCCTCCAgcatctggttttgtagcctggatgtgtctgctagtagccgaatggtggtcacaggagacaacgtggggaacgtgatcctgctgaacatggacggcaaagaggtgcgttctccgaggtcCTGCCTTTCCCTCCCTCAC	157	1.75393	0.56051
ERCC2	Exon_16	NM_000400_ex16	TTGCTGCTGCCTCGCTTAT	TACACCTCCCCTCTTGGAAC	chr19:45858882-45859036	TTGCTGCTGCCTCGCTTATcgtgacctctgttgctctccagatcatcggccgtggcaatgaccaggtggccatcagctccaaatttgagacccgggaggatattggtatgctgccagtggggctggtttctgtggGTTCCAAGAGGGGAGGTGTA	155	1.98139	0.56129
SRC	Exon_6	NM_005417_ex5/NM_198291_ex5	ACTGTTCTGACACACCCCAC	CTGAGGGGCAATAGGGAAGG	chr20:36014446-36014607	ACTGTTCTGACACACCCCACccctctctgcaggtggagtgaccacctttgtggccctctatgactatgagtctaggacggagacagacctgtccttcaagaaaggcgagcggctccagattgtcaacaacacgtgagtgcccCCTTCCCTATTGCCCCTCAG	162	1.80639	0.561728
AXIN2	Exon_9	NM_004655_ex9	CTCTAAATCCCTCGCCCTGG	GCACTCGGCAGATCTCAGTA	chr17:63531712-63531880	CTCTAAATCCCTCGCCCTGGctgtgtcctcaggtgctgtgtggccagtcagcagagggacaggaatcattcggccactgttcagacgggagccacacccttctccaatccaagcctggctccagaagagtgagtgtctttacctgacatTACTGAGATCTGCCGAGTGC	169	1.79592	0.56213
NOTCH4	Exon_26	NM_004557_ex25/NR_134949_ex25/NR_134950_ex24	AACCTCTACCCACCCATTCC	TCATCCCTTCCATCACCTCC	chr6:32166399-32166554	AACCTCTACCCACCCATTCCtttccagggcactgaagccaaaggcagaagttgatgaggatggagttgtgatgtgctcaggccctgaggagggagaggaggtgggccaggtgaaagggctggggcaagaatggtctGGAGGTGATGGAAGGGATGA	156	1.93046	0.564103
GATA3	Exon_5	NM_002051_ex5/NM_001002295_ex5	TCCTCTCTCCCCACTCTCAG	GAGCCCTGTTCTTGCTGATC	chr10:8111416-8111594	TCCTCTCTCCCCACTCTCAGtctgcagccaggagagcagggacgtcctgtgcgaactgtcagaccaccacaaccacactctggaggaggaatgccaatggggaccctgtctgcaatgcctgtgggctctactacaagcttcacaatgtaagtggactggGATCAGCAAGAACAGGGCTC	179	1.98417	0.564246
EIF4A2	Exon_1	NM_001967_ex1	AAAAACGGGTGGTTGGGC	GCGCCCTATGACCTTCACTA	chr3:186501340-186501477	AAAAACGGGTGGTTGGGCgccgctgtcttttcagtcgggcgctgagtggtttttcggatcatgtctggtggctccgcggattataacaggtatgcagtctgttggcggtcgcggtctgTAGTGAAGGTCATAGGGCGC	138	1.966	0.565217
PRKACA	Exon_2	NM_207518_ex1	ACAGACAGCCGAACAGACAC	CAGAGTGTGCCTAGGAAGTTG	chr19:14224897-14225046	ACAGACAGCCGAACAGACACggcaggtctcatgagccttcccagccaccgtagtgccggtgccctgagaacaggactgagtgatggcttccaactccagcgatggtgaggctgagtcctgttactatagCAACTTCCTAGGCACACTCTG	150	1.83037	0.566667
JAK1	Exon_3	NM_001320923_ex1/NM_001321856_ex1	TTCTTTTTAGTCTAGTGCTCCACTA	ATTCGCCCGTAGATTGACCC	chr1:65432514-65432669	TTCTTTTTAGTCTAGTGCTCCACTAgctcctctcctactgagctggggtaagaagcggagcgtatacggaggaggcgggatgcatttctgcatcgagcgcacaaaggtgtggcggagggggctccagagctgggagGGGTCAATCTACGGGCGAAT	156	1.89	0.570513
MYH9	Exon_5	NM_002473_ex5	TAAGCCCGGGACTTCCTTG	CCACAGGGACAAGGGCTG	chr22:36722581-36722734	TAAGCCCGGGACTTCCTTGcctctcttggtagtggtgaatctggagctggcaagacggagaacaccaagaaggtcatccagtatctggcgtacgtggcgtcctcgcacaagagcaagaaggaccaggtgagtgctgCAGCCCTTGTCCCTGTGG	154	1.85316	0.571429
CHEK2	Exon_1	NM_145862_ex1/NM_001005735_ex1/NM_001257387_ex1/NM_007194_ex1	GGGGTTTTGATTGGCTGAGG	TGGGATTCGAACCACCAAAC	chr22:29137722-29137871	GGGGTTTTGATTGGCTGAGGgtggagtttgtatctgcaggtttagcgccactctgctggctgaggctgcggagagtgtgcggctccaggtgggctcacgcggtgagtcatatggggaacttctgttgggtGTTTGGTGGTTCGAATCCCA	150	1.99847	0.573333
FANCG	Exon_9	NM_004629_ex9	CCTAGGGTGAGGCTTATGGG	GACACCAACCCGTCTACCC	chr9:35075925-35076074	CCTAGGGTGAGGCTTATGGGcttttactcctcagggcaggagacgctgcagagcattacttggacctgctggccctgttgctggatagctcggagccaagggtgggtgtgtcttcaagcttctctgcaatgGGGTAGACGGGTTGGTGTC	150	1.99618	0.573333
SUFU	Exon_5	NM_001178133_ex5/NM_016169_ex5	GGGTGGCCATTAACACACAA	CCACCTTGCATGGGTACTCA	chr10:104353349-104353499	GGGTGGCCATTAACACACAAtgggctttctatcctgggcctcagatcgttggtgtctgcactgaagagctacactcagcccagcagtggaacgggcagggcatcctggagctgctgcggacagtgcctatgTGAGTACCCATGCAAGGTGG	151	1.88638	0.576159
CEBPA	Exon_1	NM_001287435_ex1_part6/NM_001287424_ex1_part6/NM_004364_ex1_part6/NM_001285829_ex1_part6	CTGCGAGGAGGGGAGAATTC	ACAACCTTAGGTTCCAAGCC	chr19:33791695-33792028	CTGCGAGGAGGGGAGAATTCttggggctgagctgggagcccggcaactctagtatttaggataaccttgtgccttggaaatgcaaactcaccgctccaatgcctactgagtagggggagcaaatcgtgccttgtcattttatttggaggtttcctgcctccttcccgaggctacagcagacccccatgagagaaggaggggagcaggcccgtggcaggaggagggctcagggagctgagatcccgacaagcccgccagccccagccgctcctccacgcctgtccttagaaaggggtggaaacatagggacttggGGCTTGGAACCTAAGGTTGT	334	1.97347	0.577844
SRGAP3	Exon_19	NM_014850_ex18/NM_001033117_ex18	TCCCATTCCCGTGTTTCCTT	GAGGCCCCAGGAAGAATCC	chr3:9051968-9052117	TCCCATTCCCGTGTTTCCTTgcagtgacagcccacacagcgagccaggggccatcgatgaagttgaccatgacaatggcactgagcctcataccagcgatgaaggtgagtgagggggatcctggggacaagGGATTCTTCCTGGGGCCTC	150	1.80873	0.58
NCOR2	Exon_9	NM_001077261_ex9/NM_001206654_ex9/NM_006312_ex9	AGGCTCTGATGTGCTTCTCT	CCCTGCCTCTGTGTGTCTG	chr12:124934327-124934455	AGGCTCTGATGTGCTTCTCTctctccctttgcagccgctgtacaaccagccctccgacacccggcagtatcatgagaacatcaaaatgtgagtgctcgcgggcagccgtgCAGACACACAGAGGCAGGG	129	1.99154	0.581395
FLCN	Exon_3	NM_144997_ex3/NM_144606_ex3	GTTTTCTGTCTGCCTCTGCC	CCATGCCTGGAACTGCTTC	chr17:17135080-17135244	GTTTTCTGTCTGCCTCTGCCattcccagtgtgaccactcgtgctcagccgtatctcagcaggaggacaggtgccggagcagctcgtgcagctaagcagccaactgcagaaacgtcaggtgggtggtgcattcgcaggcatgctgaaGAAGCAGTTCCAGGCATGG	165	1.97651	0.581818
CIITA	Exon_10	NR_104444_ex10/NM_000246_ex10/NM_001286402_ex10/NM_001286403_ex9	ACCCTCACCCTAAATCTGGC	CATCTCCACCACCCAGGG	chr16:10998561-10998710	ACCCTCACCCTAAATCTGGCacctgcttctccatctccagagcacaagacgtcccccacccaatgcccggcagctggagaggtctccaacaagcttccaaaatggcctggtgagtgatgcgggatctctctgCCCTGGGTGGTGGAGATG	150	1.85446	0.586667
RBM10	Exon_5	NM_001204466_ex4/NM_005676_ex5/NM_001204468_ex5/NM_152856_ex4/NM_001204467_ex5	CTGAGCCTGCCCTACTCTG	CTGAGGCTGGCCACTTGAA	chrX:47032493-47032642	CTGAGCCTGCCCTACTCTGtatctccccgtatagatccgtggccagctgcagtcgcacggcgtgcaagcacgggaggttcggctgatgcggaacaaatcttcaggtgagcttttgttctagtgccctccccTTCAAGTGGCCAGCCTCAG	150	1.99069	0.586667
ETV4	Exon_2	NM_001261438_ex1/NM_001986_ex1	CGCGCGTACACACACACA	CCAAAGGCCAAAGGAGGTC	chr17:41623179-41623328	CGCGCGTACACACACACAcacacacacacacacacacacacacacacacacacgttcttatgtaaccgagcccgggtaaagcagggctgcagaaagcagaaacggcgagcccggctcctgggagcaggtggGACCTCCTTTGGCCTTTGG	150	1.97803	0.586667
CCND1	Exon_4	NM_053056_ex4	CCTCTCTCCTTCTGCCTCAG	AAGGCTGCCTGGGACATC	chr11:69462742-69462940	CCTCTCTCCTTCTGCCTCAGatgtgaagttcatttccaatccgccctccatggtggcagcggggagcgtggtggccgcagtgcaaggcctgaacctgaggagccccaacaacttcctgtcctactaccgcctcacacgcttcctctccagagtgatcaagtgtgacccggtaagtgagggtGATGTCCCAGGCAGCCTT	199	1.86598	0.58794
ERBB2	Exon_10	NM_001289938_ex8/NM_001005862_ex8/NM_001289936_ex9/NM_001289937_ex5/NM_004448_ex5/NR_110535_ex5	TCGCTGTTAGACATCTCTCTCA	TCCCCTTCCCTGACTCCAG	chr17:37866018-37866170	TCGCTGTTAGACATCTCTCTCActgcctgtctctggttctgtcctcaggccacccctgttctccgatgtgtaagggctcccgctgctggggagagagttctgaggattgtcagagccgtgagtctcagggaggcCTGGAGTCAGGGAAGGGGA	153	1.82256	0.588235
MEN1	Exon_9	NM_130800_ex8/NM_130801_ex8/NM_000244_ex8/NM_130799_ex8/NM_130802_ex8/NM_130803_ex8/NM_130804_ex9	TGAGACCCCTTCAGACCCTA	GACACAGGCTGGAGCTCC	chr11:64573064-64573270	TGAGACCCCTTCAGACCCTAcagagaccccactgctctcacagctacaactactgccgggaagacgaggagatctacaaggagttctttgaagtagccaatgatgtcatccccaacctgctgaaggaggcagccagcttgctggaggcgggcgaggagcggccgggggagcaaagccaggtgaaaggctGGAGCTCCAGCCTGTGTC	207	1.98495	0.589372
CCNE1	Exon_4	NM_001238_ex4/NM_001322259_ex4/NM_001322261_ex4/NM_001322262_ex3	GTGTTTCCTTGGGGTCATGG	CCAGGGGGAGAAGGACCT	chr19:30303839-30303992	GTGTTTCCTTGGGGTCATGGgggtggcttcatgttagtttttgcaggatccagatgaagaaatggccaaaatcgacaggacggcgagggaccagtgtgggagccaggtaggtccgcccggggttgggcctctgtggAGGTCCTTCTCCCCCTGG	154	1.83615	0.590909
CDK6	Exon_2	NM_001259_ex1	CTCGCTCATCCCCGAGGG	CCAAGCCGCTTAATCCTTCC	chr7:92463161-92463278	CTCGCTCATCCCCGAGGGgcccctgcaacctctccgcgcgaagacggcttcagccctgcagggaaagaaaagtaacttcgcttttctcggaggaaccaGGAAGGATTAAGCGGCTTGG	118	1.76873	0.59322
MYH11	Exon_1	NM_001040113_ex1/NM_001040114_ex1/NM_002474_ex1/NM_022844_ex1	GGCAGCTCCGGGTCTATAAA	TGCCCCCAGAATGACAACTA	chr16:15950756-15950915	GGCAGCTCCGGGTCTATAAAgagaggcgtccgaggacgcgcagggagatttggacgctccggcctgggaggtgcgtcagatccgagctcgccatccagtttcctctccactagtccccccagttggagatctgtaagtagTAGTTGTCATTCTGGGGGCA	160	1.97327	0.59375
HLA-A	Exon_5	NM_001242758_ex5/NM_002116_ex5	CCCTCACCTTCCCCTCTTTT	AATCTCAGACCCCACCCTTC	chr6:29912252-29912426	CCCTCACCTTCCCCTCTTTTcccagagctgtcttcccagcccaccatccccatcgtgggcatcattgctggcctggttctccttggagctgtgatcactggagctgtggtcgctgccgtgatgtggaggaggaagagctcaggtggagaaggggtGAAGGGTGGGGTCTGAGATT	175	1.98556	0.594286
RNF43	Exon_5	NM_001305545_ex3/NM_001305544_ex4/NM_017763_ex4	CTGTCCTTCCCTGACCTCAG	CCCACCTTGAACACGCAAAT	chr17:56440840-56440993	CTGTCCTTCCCTGACCTCAGcccaacctctactgtgtgcctctgcaggctcggatggcgggtgagcgaggagccagtgctgtcctctttgacatcactgaggatcgagctgctgctgagcaggtacccagggacATTTGCGTGTTCAAGGTGGG	154	1.87055	0.597403
HLF	Exon_2	NM_001330375_ex1	TGGTCTCTCGGCGGGAAG	CCTCCTCTACTGCTAAGGCC	chr17:53343542-53343726	TGGTCTCTCGGCGGGAAGccgtgcacgcctccagcgttgacactttcccggtgcactttttctggtgggaggggagagcggagcaggctcacgtgtaaccgcgcaggagcctcctctggcttgagccctttcttggtaagtcccaaaccttcccaagacaaccttGGCCTTAGCAGTAGAGGAGG	185	1.76347	0.6
AXIN1	Exon_4	NM_181050_ex4/NM_003502_ex4	TGAGTTAACGGCTGCCTCTT	GACCGCAAAGCCGGTACTTA	chr16:359941-360090	TGAGTTAACGGCTGCCTCTTtctcctggacagggatgggatccccccatacaggatccgtaagcagcaccgcagggagatgcaggagagcgtgcaggtcaatgggcgggtgcccctacctcacattcccgTAAGTACCGGCTTTGCGGTC	150	1.91762	0.6
FLT4	Exon_22	NM_182925_ex22/NM_002020_ex22	CACCTGGCTCCACTGTGTAG	CACCCTTTTCCCGTCTGAAG	chr5:180043880-180044034	CACCTGGCTCCACTGTGTAGctgaggacctgtggctgagcccgctgaccatggaagatcttgtctgctacagcttccaggtggccagagggatggagttcctggcttcccgaaaggtgagcttcccccgaaggccCTTCAGACGGGAAAAGGGTG	155	1.79239	0.6
SMO	Exon_7	NM_005631_ex7	CCCCTGCTAATGTCTGAGGT	GACCTCAGACCGAAGTCCC	chr7:128848565-128848725	CCCCTGCTAATGTCTGAGGTcccccttctgttcaggagtcatgactctgttctccatcaagagcaaccaccccgggctgctgagtgagaaggctgccagcaagatcaacgagaccatgctgcgcctgggtgagtggccccggGGGACTTCGGTCTGAGGTC	161	1.98336	0.602484
ACSL6	Exon_10	NM_001205251_ex9/NM_001009185_ex9/NM_001205247_ex9/NM_015256_ex9/NM_001205248_ex9/NM_001205250_ex9	CTGGCCACACTGGGTCTC	AGGGAAGGGTGCAGGTAG	chr5:131321052-131321201	CTGGCCACACTGGGTCTCcctaacacactcctcttctcacccctgcagcccccgcagcctgatgacctctccattgtgtgtttcacaagcggcacgacaggtaagcagaggcacgcagatccccagccatggCTACCTGCACCCTTCCCT	150	1.99164	0.606667
AKT1	Exon_13	NM_005163_ex12/NM_001014431_ex12/NM_001014432_ex13	CACTGTGGCCTTGTTTCCTG	ATATGTGGGGAGCATGCGT	chr14:105238675-105238837	CACTGTGGCCTTGTTTCCTGcctgcaggcttggcgggggctccgaggacgccaaggagatcatgcagcatcgcttctttgccggtatcgtgtggcagcacgtgtacgagaagaaggtgcggctgctccccgcatattcacgcgcACGCATGCTCCCCACATAT	163	1.93763	0.607362
H3F3B	Exon_3	NM_005324_ex3	CTCACTCCTCCCCTGCTC	GCTCCAGGCCTTTGTCTTA	chr17:73774866-73775064	CTCACTCCTCCCCTGCTCgctgcaggcccgggaccgtggcgcttcgagagattcgtcgttatcagaagtcgaccgagctgctcatccggaagctgcccttccagaggttggtgagggagatcgcgcaggatttcaaaaccgacctgaggtttcagagcgcagccatcggtgcgctgcaggTAAGACAAAGGCCTGGAGC	199	1.79659	0.60804
RARA	Exon_1	NM_000964_ex1	TAGTTGGCGAGTGGGCTTTA	TCAAAGGCGGCCAAAGAATT	chr17:38465386-38465582	TAGTTGGCGAGTGGGCTTTAggacccaacgggaacccgtgcctcttgcagcagcctaacccagaagcaggggggaatcctgaatcgagctgagagggcttccccggttctcctgggaaccccatcggccccctgccagcacacacctgagcaggtaggaccatgcacaccccttcccAATTCTTTGGCCGCCTTTGA	197	1.82504	0.609137
FBXW7	Exon_2	NM_033632_ex1/NM_001257069_ex2	CTGGTTTAGCGACACGAGC	CCCACTTTCTCCCCCTCAAT	chr4:153456058-153456227	CTGGTTTAGCGACACGAGCaccgcttcttcctcagtaccgcgccggagccttccgcagctgccgcttcagtccgaaggaggaagggaaccaacccactttctcggcgccgcggctcttttctaaaagtgtgagtggccccgggagagggaATTGAGGGGGAGAAAGTGGG	170	1.7875	0.611765
TACC3	Exon_5	NM_006342_ex5	CCTCTGCTGACTCTGTCTCC	TTCTACACGACCAGGCCAG	chr4:1732590-1732739	CCTCTGCTGACTCTGTCTCCccaggcagctgcattcagcctcagcggaggacacgcctgtggtgcagttggcagccgagaccccaacagcagagagcaaggtaaggggtgcttgtgtgggtacctgtgctcCTGGCCTGGTCGTGTAGAA	150	1.87081	0.613333
FGFR3	Exon_4	NM_000142_ex4/NM_001163213_ex4/NM_022965_ex4	CATTGGTTGCGGCCATCTC	CCTGAACCCTGGACCCTG	chr4:1801445-1801564	CATTGGTTGCGGCCATCTCtgccttgcagacgctccatcctcgggagatgacgaagacggggaggacgaggctgaggacacaggtgtggacacaggtaggagCAGGGTCCAGGGTTCAGG	120	1.98487	0.616667
TSC2	Exon_2	NM_001318832_ex1	CCACTGCAACCCGACTCC	CGAAGTCCTGGGAGCCCC	chr16:2098166-2098315	CCACTGCAACCCGACTCCggagctccgagcatcccttagttttaagtcatggcgggtgcgaacgggtctctgctgcaggcggctccgtgacagctcctgcttcacatgggtagaggagagacggcaaacgtcGGGGCTCCCAGGACTTCG	150	1.96012	0.62
MYCN	Exon_1	NM_001293231_ex1_part1/NM_001293233_ex1_part1/NM_005378_ex1_part1/NM_001293228_ex1_part1	CAGGAGGGCGGGGTAAAG	TCGGATGGCTACAGTCTGTG	chr2:16080540-16080789	CAGGAGGGCGGGGTAAAGccgctttcctctcctttctccctcccccttgtctgcgccacagcccccttctctccccgccccccgggtgtgtcagatttttcagttaataatatcccccgagcttcaaagcgcaggctgtgacagtcatctgtctggacgcgctgggtggatgcggggggctcctgggaactgtgttggagccgagcaagcgctagccaggcgcaagcgcgCACAGACTGTAGCCATCCGA	250	1.83545	0.62
CSF1R	Exon_17	NM_001288705_ex16/NR_109969_ex15/NM_005211_ex17	CGCCTCTTCCCACCCTAG	CAGACCTGGGTGGCTATGAG	chr5:149436832-149436989	CGCCTCTTCCCACCCTAGacctggacaaggaggatggacggcccctggagctccgggacctgcttcacttctccagccaagtagcccagggcatggccttcctcgcttccaagaatgtgagtaggaacctggccctggCTCATAGCCACCCAGGTCTG	158	1.91759	0.620253
APC	Exon_2	NM_000038_ex1/NM_001127510_ex1	CGTGACCGACATGTGGCT	CAGCAAGCCTGGCCATGG	chr5:112073538-112073656	CGTGACCGACATGTGGCTgtattggtgcagcccgccagggtgtcactggagacagaatggaggtgctgccggactcggaaatggggtaggtgctggagccaCCATGGCCAGGCTTGCTG	119	1.87715	0.621849
NTRK1	Exon_5	NM_001007792_ex4/NM_001012331_ex3/NM_002529_ex3	CTGAGACCTGGGGACTGATC	TCCTCCCCAACTCCCACT	chr1:156834481-156834631	CTGAGACCTGGGGACTGATCctcctgcacccctccccagcaccatcgtgaagagtggtctccgtttcgtggcgccagatgccttccatttcactcctcggctcagtcgcctgtgagtgtggccagtgctgggcAGTGGGAGTTGGGGAGGA	151	1.91485	0.622517
BAP1	Exon_8	NM_004656_ex8	AGGGTTTCCTTCTCGCTGAT	CCAGAGAGTAGAACAGGGCA	chr3:52440803-52440959	AGGGTTTCCTTCTCGCTGATtccttgtcttggtctccactagggccctggggggaggacgaggagtggacagacaaggcccggcgggtcatcatggagcgtatcggcctcgccactgcagggtaagggccctgtgccTGCCCTGTTCTACTCTCTGG	157	1.93659	0.624204
AKT2	Exon_7	NM_001243028_ex6/NM_001243027_ex7/NM_001626_ex7/NM_001330511_ex6	AGGTGTGGTGTTGCCCAC	CTGGCCTCACACTGTCTGG	chr19:40745906-40746055	AGGTGTGGTGTTGCCCACcagcccctcacccgcagtctgtctgcaggatgaagtcgctcacacagtcaccgagagccgggtcctccagaacaccaggcacccgttcctcactgtgagttgccctccccttcCCAGACAGTGTGAGGCCAG	150	1.77594	0.626667
POLD1	Exon_14	NM_001256849_ex14/NR_046402_ex14/NM_002691_ex14/NM_001308632_ex13	TACCCACTCCATTTCCCACC	GTAAAAACTGCACCCAGCCT	chr19:50910550-50910702	TACCCACTCCATTTCCCACCttctcccctcccaggccatgcacgaggggctgctgatgcccgtggtgaagtcagagggcggcgaggactacacgggagccactgtcatcgagcccctcaaagggtgaggccccAGGCTGGGTGCAGTTTTTAC	153	1.83825	0.627451
RECQL4	Exon_10	NM_004260_ex10	CTGGGCTGGCGTATGACG	TCACCCCTAGGCCCATGA	chr8:145739786-145739936	CTGGGCTGGCGTATGACGgctgtcgctcctgcatttgcaggtgtctggcctgccaccgtgtctcaaggcggcctgcatacactcgggcatgaccaggaagcaacgggaatctgtcctgcagaaggtgggggccTCATGGGCCTAGGGGTGA	151	1.86019	0.629139
GNAS	Exon_9	NR_132272_ex1	CCGCTCAGTGTCTCTCTCTT	AGTCTCCGGAGCCCCATG	chr20:57467169-57467311	CCGCTCAGTGTCTCTCTCTTgctctcgctctcgctctccccctctttctctctttctctctttttccgcgaggcctacacgacgccaggggtttgggtgcgtgttggggagggggagggggagccCATGGGGCTCCGGAGACT	143	1.84974	0.629371
DAXX	Exon_1	NM_001254717_ex1/NM_001141970_ex1/NM_001141969_ex1/NM_001350_ex1	CAGGAAGCCTGTGTTCCGT	CCTCTATATCCCCGCCCCC	chr6:33290620-33290843	CAGGAAGCCTGTGTTCCGTacgacaatatggcggcgcttagttgcatgaaggcggaaactctgtgacttccggtccgtagtggggcctgcggtgggagtgggaaggaaggcggagggaaccatgcgaggttctgagaattgcggcgagggtcgcctcgagagacggtttctgaggtgggggccggacggtgcggggatcagaggcGGGGGCGGGGATATAGAGG	224	1.7861	0.629464
GATA2	Exon_6	NM_001145662_ex4/NM_032638_ex4/NM_001145661_ex5	GAACTTGCCGGTTAAGCAGG	CACCTGTGCCCGCTCCTA	chr3:128202654-128202867	GAACTTGCCGGTTAAGCAGGcccccgtgtctctccctgttcccctgcagaaggccgggagtgtgtcaactgtggggccacagccacccctctctggcggcgggacggcaccggccactacctgtgcaatgcctgtggcctctaccacaagatgaatgggcagaaccgaccactcatcaagcccaagcgaagactggTAGGAGCGGGCACAGGTG	214	1.76764	0.630841
PHF6	Exon_1	NM_032335_ex1/NM_001015877_ex1/NM_032458_ex1	GTATCAACGCTCTGTGGGTC	AGGGTTCCGTGGGGACTC	chrX:133507298-133507517	GTATCAACGCTCTGTGGGTCgtgtgcgtgcgaggggggcgacgtaagggcgctccgcgagcccgtctctcctcgaatgaaaggaaacaacctccggcgacagagccccgctctcaggcactgctggagaaccgagaccgacttctttctctttaccctcattggcgcttctctcctgcagtccgcctctgggccctgccggtGAGTCCCCACGGAACCCT	220	1.82369	0.631818
MPL	Exon_11	NM_005373_ex11	TGCTTCTCTTCCTTCTCCCC	TACCAGGCAGGGTTGGTG	chr1:43817864-43818021	TGCTTCTCTTCCTTCTCCCCcaggagactgaggcatgccctgtggccctcacttccagacctgcaccgggtcctaggccagtaccttagggacactgcagccctgagcccggtgagtgtgcttccctcccctgtgcccacCACCAACCCTGCCTGGTA	158	1.96382	0.632911
MYC	Exon_2	NM_002467_ex2_part1	CTTTGTGTGCCCCGCTCC	CGTCGTTGTCTCCCCGAA	chr8:128750474-128750770	CTTTGTGTGCCCCGCTCCagcagcctcccgcgacgatgcccctcaacgttagcttcaccaacaggaactatgacctcgactacgactcggtgcagccgtatttctactgcgacgaggaggagaacttctaccagcagcagcagcagagcgagctgcagcccccggcgcccagcgaggatatctggaagaaattcgagctgctgcccaccccgcccctgtcccctagccgccgctccgggctctgctcgccctcctacgttgcggtcacacccttctcccTTCGGGGAGACAACGACG	297	1.92919	0.632997
CNOT3	Exon_14	NM_014516_ex14	AGGCCTCTTGTTTCCTCCC	CTGCTTCCCCACCATCCTG	chr19:54655941-54656091	AGGCCTCTTGTTTCCTCCCcaggcccctgagcctctgagctccttgaagtccatggcggaacgggcagccatcagctctggcattgaggaccctgtgccaacgctgcacctgaccgagcgaggtgagggaccCAGGATGGTGGGGAAGCAG	151	1.80565	0.635762
CIC	Exon_14	NM_001304815_ex13/NM_015125_ex12	CTATGGGTGCCCTTCTCCAC	GTATGGGCTCAGCTGCAATT	chr19:42796216-42796381	CTATGGGTGCCCTTCTCCACagatcatccagctgaccccggtgcctgtgagcacacccagcggcctggtgccgcccctgagcccagccacactccctggacccacctctcagcctcagaaggtcctgttgccctcctccaccaggtAATTGCAGCTGAGCCCATAC	166	1.93118	0.638554
FGFR4	Exon_14	NM_002011_ex15/NM_022963_ex13/NM_001291980_ex15/NM_213647_ex15	GAGGACCTGTGGGACTCTG	TTGTGGGGTAGGACAGTGAC	chr5:176523244-176523394	GAGGACCTGTGGGACTCTGcactgaggccctctctcccctccagggccgcctgcctgtgaagtggatggcgcccgaggccttgtttgaccgggtgtacacacaccagagtgacgtgtgagtcctgccggcgGTCACTGTCCTACCCCACAA	151	1.90334	0.642384
NOTCH1	Exon_2	NM_017617_ex2	GGGTGAGACTGACCTCTCTT	CTCGACAAAGCAACAGGTCC	chr9:139438439-139438592	GGGTGAGACTGACCTCTCTTctcctgcccctgcctaggcccgcgatgctcccagcccggtgagacctgcctgaatggcgggaagtgtgaagcggccaatggcacggaggcctgcgtgtgagtaccacccctgcgGGACCTGTTGCTTTGTCGAG	154	1.85741	0.649351
FOXL2	Exon_1	NM_023067_ex1_part6	CTGCAGTTCGCTTGTGCC	AGTGCAAGGTCACAGAGGTC	chr3:138664212-138664554	CTGCAGTTCGCTTGTGCCcggcagcccgagctcgccatgatgcattgctcttactgggaccacgacagcaagaccggcgcgctgcattcgcgcctcgatctctgagagcccaccgcatgccggtgcagacggatgcgaggatgcagggacgcgcgacgccggccccggtcgcagccgacgacgccgccgccagcctgacctcacaccctctgggcccgcctctggagccagcgcccagggtccctctgtgctttttcgctttcctaagctcctgtcgctcctctttgtcccctcagtttatgtcctcctgtgctcacctccctGACCTCTGTGACCTTGCACT	343	1.77778	0.653061
GNA11	Exon_4	NM_002067_ex4	CACCCACCGCTGTGTTGC	AAATGAGCCTCTCAGTGCCC	chr19:3114922-3115120	CACCCACCGCTGTGTTGCagctacctgaccgacgttgaccgcatcgccaccttgggctacctgcccacccagcaggacgtgctgcgggtccgcgtgcccaccaccggcatcatcgagtaccctttcgacctggagaacatcatcttccggtaccgcccgggccacagcaggcggggaggGGGCACTGAGAGGCTCATTT	199	1.98336	0.653266
GATA1	Exon_1	NM_002049_ex1	AGGAAGGGAGCCTCAAAGG	CTCTCTGGGGGCTGAGACT	chrX:48644949-48645075	AGGAAGGGAGCCTCAAAGGccaaggccagccaggacaccccctgggatcacactgagcttgccacatccccaaggcggccgaaccctccgcaaccaccagcccaggtcAGTCTCAGCCCCCAGAGAG	127	1.95212	0.653543
KLF4	Exon_2	NM_004235_ex2/NM_001314052_ex2	GACTCTCCTGTCTCCGCTC	CACCCACGAAAACCCACC	chr9:110251176-110251381	GACTCTCCTGTCTCCGCTCcctgccttgctcgcaggcagccacctggcgagtctgacatggctgtcagcgacgcgctgctcccatctttctccacgttcgcgtctggcccggcgggaagggagaagacactgcgtcaagcaggtgccccgaataacgtgagtatcgctccgggccgccgggaacgcccGGTGGGTTTTCGTGGGTG	206	1.94908	0.65534
FANCB	Exon_1	NM_001018113_ex1/NM_152633_ex1/NR_136707_ex1/NM_001324162_ex1	CCTCCTCTGCGTTCGACG	TCTGCGAAGTCCTGGGAAG	chrX:14891070-14891235	CCTCCTCTGCGTTCGACGcagcctccgcccggcctcccaggatgcagcgcgctggcgggaggtttggagcagatggataccgtatcgacgtggggcctccggtatgttgccgctgcgttgaggtaggatggggctggcgagtcttccCTTCCCAGGACTTCGCAGA	166	1.85934	0.656627
THRAP3	Exon_1	NM_001321473_ex1/NM_001321471_ex1/NM_005119_ex1	ACTACATTTCCCAGGAGGCA	TAACTTCCATCAGAGGCGCT	chr1:36689965-36690133	ACTACATTTCCCAGGAGGCAgcgggtctacgccgtcgccgtcgtcggagagcggagacgctgggcgcgctgtggggcgggggcgaggttcgggctggttgttccgttgcgagctgcagctgcgatctctgtggtaggcccaggtgagtgAGCGCCTCTGATGGAAGTTA	169	1.79576	0.656805
RPL5	Exon_1	NM_000969_ex1	CCGTCCGCGCTACATACT	ATGCATCTAAAGCCCCGAGA	chr1:93297557-93297711	CCGTCCGCGCTACATACTgcgcctgcgcaagggctgtggcccttttcccaccccctagcgccgctgggcctgcaggtctctgtcgagcagcggacgccggtctctgttccgcaggatggtgagtggatgcctcggTCTCGGGGCTTTAGATGCAT	155	1.90322	0.658065
JAK3	Exon_1	NM_000215_ex1	CAGTGGCTCAGGAAACCAAG	CATCCTCCCCCAGTGTCTG	chr19:17958730-17958891	CAGTGGCTCAGGAAACCAAGgggcccacacaggaaggagccgagtgggactttcctctcgctgcctcccggctctgcccgcccttcgaaagtccagggtccctgcccgctaggtaagagctggcgatgccgcagggctcggccCAGACACTGGGGGAGGATG	162	1.87012	0.666667
NOTCH3	Exon_2	NM_000435_ex2	GCTGATCCTCCACCTTCCTT	CACACACAGGGCCCACTG	chr19:15308278-15308430	GCTGATCCTCCACCTTCCTTcacccccacacagcccccccttgcctggacggaagcccgtgtgcaaatggaggtcgttgcacccagctgccctcccgggaggctgcctgcctgtgagtgcctggctcagagccacCAGTGGGCCCTGTGTGTG	153	1.90968	0.666667
CDKN2A	Exon_1	NM_058195_ex1_part2	GAACATGGTGCGCAGGTTC	GACTTTTCGAGGGCCTTTCC	chr9:21994118-21994337	GAACATGGTGCGCAGGTTCttggtgaccctccggattcggcgcgcgtgcggcccgccgcgagtgagggttttcgtggttcacatcccgcggctcacgggggagtgggcagcgccaggggcgcccgccgctgtggccctcgtgctgatgctactgaggagccagcgtctagggcagcagccgcttcctagaagaccaggtaGGAAAGGCCCTCGAAAAGTC	220	1.89778	0.668182
H3F3A	Exon_1	NM_002107_ex1	GTGTGTTGGGGGATAGCCTC	GGGCAGACGGGGAAACTTA	chr1:226250385-226250532	GTGTGTTGGGGGATAGCCTCggtgtcagccatctttcaattgtgttcgcagccgccgccgcgccgccgtcgctctccaacgccagcgccgcctctcgctcgccgagctccagccgaaggagaaggggggTAAGTTTCCCCGTCTGCCC	148	1.83681	0.668919
HNF1A	Exon_8	NM_000545_ex8/NM_001306179_ex8	CACGTCTGCCCCTCTCTC	CTGTCACAGGCCAAGGGAG	chr12:121437041-121437233	CACGTCTGCCCCTCTCTCccctgcggccagccctctacagccacaagcccgaggtggcccagtacacccacacgggcctgctcccgcagactatgctcatcaccgacaccaccaacctgagcgccctggccagcctcacgcccaccaagcaggtaaggtccaggcctgctggccCTCCCTTGGCCTGTGACAG	193	1.95575	0.673575
NKX2-1	Exon_1	NM_001079668_ex1	GGCAGAAGAGAGGCAGACA	CAGGTCTTTAGGAGGAGGGG	chr14:36989237-36989476	GGCAGAAGAGAGGCAGACAgactgacagacacgtagaccaacagtgcggccccagggttcgtccccagactcgctcgctcatttgttggcgactggggctcagcgcagcgaagcccgatgtggtccggaggcagtgggaaggcgcggggctgggaggccgcggcgggagggaggagcagccccggcaggctcaggtgaaacccccaccctgtccctcagcCCCCTCCTCCTAAAGACCTG	240	1.88336	0.675
FOXA1	Exon_2	NM_004496_ex2_part3	TATTACCGGCAGAACCAGCA	CTCTAGCTGGCCGGTCTTC	chr14:38061019-38061366	TATTACCGGCAGAACCAGCAgcgctggcagaactccatccgccactcgctgtccttcaatgactgcttcgtcaaggtggcacgctccccggacaagccgggcaagggctcctactggacgctgcacccggactccggcaacatgttcgagaacggctgctacttgcgccgccagaagcgcttcaagtgcgagaagcagccgggggccggcggcgggggcgggagcggaagcgggggcagcggcgccaagggcggccctgagagccgcaaggacccctctggcgcctctaaccccagcgccgactcgcccctccatcggggtgtgcacggGAAGACCGGCCAGCTAGAG	348	1.81591	0.683908
CDH1	Exon_2	NM_001317184_ex2/NM_001317186_ex2/NM_001317185_ex2/NM_004360_ex2	CACCCGGTTCCATCTACCTT	TTTCCAACCCCTCCCTACTC	chr16:68772167-68772364	CACCCGGTTCCATCTACCTTtcccccaccccaggtctcctcttggctctgccaggagccggagccctgccaccctggctttgacgccgagagctacacgttcacggtgccccggcgccacctggagagaggccgcgtcctgggcagaggtgagggcgcgctgccggtgtccctgggcgGAGTAGGGAGGGGTTGGAAA	198	1.93118	0.686869
CDKN2B	Exon_1	NM_078487_ex1_part3/NM_004936_ex1_part3	CGATGAGGGTCTGGCCAG	TTTTACGCGTGGAATGCACA	chr9:22008649-22008907	CGATGAGGGTCTGGCCAGcgccgcggcgcggggactagtggagaaggtgcgacagctcctggaagccggcgcggatcccaacggagtcaaccgtttcgggaggcgcgcgatccaggtagctggggccccagggcctcgccggcagggggcgcgcgaacgcggggcgcggcctcggcggatcggggctggaacctagatcgccgatgtagatttgtacaggagtctccgttggccggaggTGTGCATTCCACGCGTAAAA	259	1.76886	0.687259
ZFHX3	Exon_1	NM_001164766_ex1	CGCTGCTGCCTTGATGGG	AAGAGGGAAAAGTTGCCACT	chr16:73092408-73092557	CGCTGCTGCCTTGATGGGctccgcggcccgagcgcctcttttcgggattaaaagcgccgccagctcccgccgccgccgccgtcgccagcagcgccgctgcagccgccgccgccggagaagcaaccgcgtaAGTGGCAACTTTTCCCTCTT	150	1.78508	0.7
HRAS	Exon_5	NM_001318054_ex5/NM_176795_ex5	ACTCACTGACCCTCTCCCTT	CCCTCGCCTCCCTCACTG	chr11:533250-533399	ACTCACTGACCCTCTCCCTTgacacagggcagccgctctggctctagctccagctccgggaccctctgggaccccccgggacccatgtgacccagcggcccctcgcgctgtaagtctcccgggacggcagggCAGTGAGGGAGGCGAGGG	150	1.79379	0.7
MYCL1	Exon_2		AGCGAGGACATCTGGAAGAA	GCGTATGATGGAGGCGTAGT	chr1:40366834-40367031	AGCGAGGACATCTGGAAGAAattcgagctggtgccatcgccccccacgtcgccgccctggggcttgggtcccggcgcaggggacccggcccccgggattggtcccccggagccgtggcccggagggtgcaccggagacgaagcggaatcccggggccactcgaaaggctggggcaggaACTACGCCTCCATCATACGC	198	1.91163	0.70202
PER1	Exon_1	NM_002616_ex1	CAAGAGGCCAATGAGGGGG	AGGATGGCCGCAGAGATG	chr17:8055625-8055776	CAAGAGGCCAATGAGGGGGcagtgcccggcattatgcaacccgcctccccgcccgcccggtggagcttccactcggctgcgggctggagcggcggcgggcaggcgtgcggaggacactcctgcgaccaggtaggCATCTCTGCGGCCATCCT	152	1.79687	0.710526
PER1 (2nd option)	Exon_3	NM_002616_ex3	CTACCTGTAACTGGGCCTGT	CAGACCTCTCCTCCAGCCT	chr17:8053504-8053666	CTACCTGTAACTGGGCCTGTtgctgtctcctagcacaaactctcagagcccatccccacccagcagttccattgcctacagcctcctgagtgccagctcagagcaggacaacccgtccaccagtggctgcaggtacgtcgggtgAGGCTGGAGGAGAGGTCTG	163	1.82532	0.601
SUZ12	Exon_1	NM_001321207_ex1_part2/NM_015355_ex1_part2	GATGGCGCCTCAGAAGCA	CAAAGCCTCGCACACACTC	chr17:30264265-30264560	GATGGCGCCTCAGAAGCAcggcggtgggggagggggcggctcggggcccagcgcggggtccgggggaggcggcttcgggggttcggcggcggtggcggcggcgacggcttcgggcggcaaatccggcggcgggagctgtggagggggtggcagttactcggcctcctcctcctcctccgcggcggcagcggcgggggctgcggtgttaccggtgaagaagccgaaaatggagcacgtccaggctgaccacgagcttttcctccaggcctttgagagtGAGTGTGTGCGAGGCTTTG	296	1.79352	0.716216
CDKN2C	Exon_1	NM_001262_ex1_part4	GGGCTCCGTAGACGCTTT	GTAACGATTGCCCAGTGCTC	chr1:51435069-51435351	GGGCTCCGTAGACGCTTTccgcatcactctccttcctcgggctgccgggagtcccgggacctggcggggccggcatgacgggcttctcgggggcccgccgcacgcccggcagcctccggagacgcgcgccgagcccggctcccacggcctctgaggctcggcggggctgcggctgcctggcgggcgggctccggagctttcctgagcggcattagcccacggcttggcccggacgcgaccaaaggctcttctggagaagcccaGAGCACTGGGCAATCGTTAC	283	1.77256	0.727915
NSD1	Exon_2	NM_022455_ex1	CTGCCTTCTCCCCTGAAGAG	CACCCCAGCGCACTAGTTA	chr5:176560812-176560973	CTGCCTTCTCCCCTGAAGAGagacgcggggggaggggggtgcggcgagcggccccgctctctccccaccgctccgctcgcaccccagtgtaatgagggtcaccccctccccccagctggcccgggagggggcgcggggcacggTAACTAGTGCGCTGGGGTG	162	1.92691	0.740741
